# Supplementary material for: rac-2,2′-Bis(diphenyl­phosphan­yl)-1,1′-binaphth­yl: a racemic diphosphine ligand
Source: Acta Crystallogr Sect E Struct Rep Online. 2012 Jun 13;68(Pt 7):o2033. doi: 10.1107/S1600536812025603 (PMC3393302; doi:10.1107/S1600536812025603)
Supplement: Supplementary file 1 [file e-68-o2033-sup1.cif]

##############################################################################
#                                                                            #
# This CIF contains the data in a paper accepted for publication in          #
# Acta Crystallographica Section E. It conforms to the requirements of       #
# Notes for Authors for Acta Crystallographica Section E, and has been       #
# peer reviewed under the auspices of the IUCr Commission on Journals.       #
#                                                                            #
# Full details of the Crystallographic Information File format               #
# are given in the paper "The Crystallographic Information File (CIF):       #
# a New Standard Archive File for Crystallography" by S. R. Hall, F. H.      #
# Allen and I. D. Brown [Acta Cryst. (1991), A47, 655-685].                  #
#                                                                            #
# The current version of the core CIF dictionary is obtainable from          #
# ftp://ftp.iucr.org/pub/cif_core.dic.                                       #
#                                                                            #
# Software is freely available for graphical display of the structure(s)     #
# in this CIF. For information consult the CIF software page                 #
# http://www.iucr.org/resources/cif/software.                                #
#                                                                            #
# This file may be used for bona fide research purposes within the           #
# scientific community so long as proper attribution is given to the journal # 
# article from which it was obtained.                                        #
#                                                                            #
##############################################################################
data_I
_audit_creation_method     SHELXL-97
_chemical_name_systematic
;
<i>rac</i>-2,2'-Bis(diphenylphosphanyl)-1,1'-binaphthyl
;
_chemical_name_common     'BINAP'
_chemical_formula_moiety     'C44 H32 P2'
_chemical_formula_sum     'C44 H32 P2'
_chemical_formula_iupac     'C44 H32 P2'
_chemical_formula_weight     622.64
_chemical_melting_point     ?
_symmetry_cell_setting     monoclinic
_symmetry_space_group_name_H-M     'C 2/c'
_symmetry_space_group_name_Hall     '-C 2yc'
loop_
    _symmetry_equiv_pos_as_xyz
    'x, y, z'
    '-x, y, -z+1/2'
    'x+1/2, y+1/2, z'
    '-x+1/2, y+1/2, -z+1/2'
    '-x, -y, -z'
    'x, -y, z-1/2'
    '-x+1/2, -y+1/2, -z'
    'x+1/2, -y+1/2, z-1/2'
_cell_length_a     19.6120(8)
_cell_length_b     9.2008(3)
_cell_length_c     19.1240(9)
_cell_angle_alpha     90.00
_cell_angle_beta     107.904(5)
_cell_angle_gamma     90.00
_cell_volume     3283.7(2)
_cell_formula_units_Z     4
_cell_measurement_reflns_used     2381
_cell_measurement_theta_min     3.5442
_cell_measurement_theta_max     29.5208
_cell_measurement_temperature     293(2)
_exptl_crystal_description     'column'
_exptl_crystal_colour     'colourless'
_exptl_crystal_size_max     0.29
_exptl_crystal_size_mid     0.23
_exptl_crystal_size_min     0.20
_exptl_crystal_density_diffrn     1.259
_exptl_crystal_density_meas     ?
_exptl_crystal_density_method     'not measured'
_exptl_crystal_F_000     1304
_exptl_absorpt_coefficient_mu     0.164
_exptl_absorpt_correction_type     multi-scan
_exptl_absorpt_process_details     '(ABSCOR; Higashi, 1995)'
_exptl_absorpt_correction_T_min     0.9540
_exptl_absorpt_correction_T_max     0.9679
_exptl_special_details     ?
_diffrn_ambient_temperature     293(2)
_diffrn_radiation_type     MoK\a
_diffrn_radiation_wavelength     0.71070
_diffrn_radiation_source     'Enhance (Mo) X-ray Source'
_diffrn_radiation_monochromator     'graphite'
_diffrn_measurement_device_type     'Oxford Diffraction Xcalibur Gemini ultra'
_diffrn_measurement_method     '\w scans'
_diffrn_detector_area_resol_mean     10.3592
_diffrn_reflns_number     6234
_diffrn_reflns_av_R_equivalents     0.0259
_diffrn_reflns_av_sigmaI/netI     0.0379
_diffrn_reflns_theta_min     3.55
_diffrn_reflns_theta_max     25.50
_diffrn_reflns_theta_full     25.50
_diffrn_measured_fraction_theta_max     0.998
_diffrn_measured_fraction_theta_full     0.998
_diffrn_reflns_limit_h_min     -19
_diffrn_reflns_limit_h_max     23
_diffrn_reflns_limit_k_min     -9
_diffrn_reflns_limit_k_max     11
_diffrn_reflns_limit_l_min     -20
_diffrn_reflns_limit_l_max     23
_diffrn_standards_number     ?
_diffrn_standards_interval_count     ?
_diffrn_standards_interval_time     ?
_diffrn_standards_decay_%     ?
_refine_special_details
;
Refinement of <i>F</i>^2^ against ALL reflections. The weighted <i>R</i>-factor
<i>wR</i> and goodness of fit <i>S</i> are based on <i>F</i>^2^, conventional
<i>R</i>-factors <i>R</i> are based on <i>F</i>, with <i>F</i> set to zero for
negative <i>F</i>^2^. The threshold expression of <i>F</i>^2^ >
\s(<i>F</i>^2^) is used only for calculating <i>R</i>-factors(gt) <i>etc</i>.
and is not relevant to the choice of reflections for refinement.
<i>R</i>-factors based on <i>F</i>^2^ are statistically about twice as large
as those based on <i>F</i>, and <i>R</i>- factors based on ALL data will be
even larger.
;
_reflns_number_total     3052
_reflns_number_gt     2314
_reflns_threshold_expression     I>2\s(I)
_refine_ls_structure_factor_coef     Fsqd
_refine_ls_matrix_type     full
_refine_ls_R_factor_all     0.0639
_refine_ls_R_factor_gt     0.0415
_refine_ls_wR_factor_gt     0.0900
_refine_ls_wR_factor_ref     0.0994
_refine_ls_goodness_of_fit_ref     1.028
_refine_ls_restrained_S_all     1.028
_refine_ls_number_reflns     3052
_refine_ls_number_parameters     208
_refine_ls_number_restraints     0
_refine_ls_hydrogen_treatment     constr
_refine_ls_weighting_scheme     calc
_refine_ls_weighting_details
         'calc w=1/[\s^2^(Fo^2^)+(0.0387P)^2^+1.4219P] where P=(Fo^2^+2Fc^2^)/3'
_atom_sites_solution_hydrogens     geom
_atom_sites_solution_primary     direct
_atom_sites_solution_secondary     difmap
_refine_ls_shift/su_max     0.001
_refine_ls_shift/su_mean     0.000
_refine_diff_density_max     0.217
_refine_diff_density_min     -0.221
_refine_ls_extinction_method     none
_refine_ls_extinction_coef     ?
loop_
    _atom_type_symbol
    _atom_type_description
    _atom_type_scat_dispersion_real
    _atom_type_scat_dispersion_imag
    _atom_type_scat_source
    'C' 'C' 0.0033 0.0016
                         'International Tables Vol C Tables 4.2.6.8 and 6.1.1.4'
    'H' 'H' 0.0000 0.0000
                         'International Tables Vol C Tables 4.2.6.8 and 6.1.1.4'
    'P' 'P' 0.1023 0.0942
                         'International Tables Vol C Tables 4.2.6.8 and 6.1.1.4'
_computing_data_collection     'CrysAlisPro (Oxford Diffraction, 2011)'
_computing_cell_refinement     'CrysAlisPro  (Oxford Diffraction, 2011)'
_computing_data_reduction     'CrysAlisPro (Oxford Diffraction, 2011)'
_computing_structure_solution     'SHELXS97 (Sheldrick, 2008)'
_computing_structure_refinement     'SHELXL97 (Sheldrick, 2008)'
_computing_molecular_graphics     'SHELXTL (Sheldrick, 2008)'
_computing_publication_material     'SHELXTL (Sheldrick, 2008)'
loop_
    _atom_site_type_symbol
    _atom_site_label
    _atom_site_fract_x
    _atom_site_fract_y
    _atom_site_fract_z
    _atom_site_U_iso_or_equiv
    _atom_site_adp_type
    _atom_site_calc_flag
    _atom_site_refinement_flags
    _atom_site_occupancy
    _atom_site_symmetry_multiplicity
    _atom_site_disorder_assembly
    _atom_site_disorder_group
    P P1 0.43987(2) 0.96498(5) 0.13904(3) 0.03969(16) Uani d . 1 1 . .
    C C1 0.41174(9) 1.08276(19) 0.20272(9) 0.0348(4) Uani d . 1 1 . .
    C C2 0.46167(8) 1.17151(17) 0.25019(9) 0.0316(4) Uani d . 1 1 . .
    C C3 0.44162(9) 1.26196(19) 0.30150(9) 0.0368(4) Uani d . 1 1 . .
    C C4 0.49012(11) 1.3589(2) 0.34918(11) 0.0492(5) Uani d . 1 1 . .
    H H4 0.5364 1.3677 0.3463 0.059 Uiso calc R 1 1 . .
    C C5 0.47017(14) 1.4398(3) 0.39936(12) 0.0680(7) Uani d . 1 1 . .
    H H5 0.5027 1.5037 0.4299 0.082 Uiso calc R 1 1 . .
    C C6 0.40094(15) 1.4271(3) 0.40508(13) 0.0718(7) Uani d . 1 1 . .
    H H6 0.3882 1.4804 0.4405 0.086 Uiso calc R 1 1 . .
    C C7 0.35255(13) 1.3379(2) 0.35949(13) 0.0609(6) Uani d . 1 1 . .
    H H7 0.3066 1.3314 0.3636 0.073 Uiso calc R 1 1 . .
    C C8 0.37053(10) 1.2543(2) 0.30552(11) 0.0434(5) Uani d . 1 1 . .
    C C9 0.32087(10) 1.1626(2) 0.25612(12) 0.0489(5) Uani d . 1 1 . .
    H H9 0.2740 1.1582 0.2576 0.059 Uiso calc R 1 1 . .
    C C10 0.34033(9) 1.0807(2) 0.20647(11) 0.0450(5) Uani d . 1 1 . .
    H H10 0.3063 1.0219 0.1742 0.054 Uiso calc R 1 1 . .
    C C11 0.38645(9) 0.8015(2) 0.13995(11) 0.0422(5) Uani d . 1 1 . .
    C C12 0.39753(10) 0.7322(2) 0.20704(12) 0.0524(5) Uani d . 1 1 . .
    H H12 0.4278 0.7746 0.2494 0.063 Uiso calc R 1 1 . .
    C C13 0.36481(11) 0.6022(2) 0.21238(13) 0.0581(6) Uani d . 1 1 . .
    H H13 0.3728 0.5583 0.2580 0.070 Uiso calc R 1 1 . .
    C C14 0.32063(12) 0.5375(2) 0.15075(15) 0.0634(6) Uani d . 1 1 . .
    H H14 0.2987 0.4493 0.1543 0.076 Uiso calc R 1 1 . .
    C C15 0.30870(12) 0.6029(2) 0.08377(15) 0.0686(7) Uani d . 1 1 . .
    H H15 0.2786 0.5588 0.0418 0.082 Uiso calc R 1 1 . .
    C C16 0.34129(11) 0.7350(2) 0.07787(12) 0.0585(6) Uani d . 1 1 . .
    H H16 0.3327 0.7787 0.0321 0.070 Uiso calc R 1 1 . .
    C C17 0.39622(9) 1.0482(2) 0.04936(10) 0.0404(4) Uani d . 1 1 . .
    C C18 0.35445(10) 1.1731(2) 0.03891(11) 0.0472(5) Uani d . 1 1 . .
    H H18 0.3428 1.2137 0.0783 0.057 Uiso calc R 1 1 . .
    C C19 0.32997(11) 1.2376(2) -0.02968(12) 0.0573(6) Uani d . 1 1 . .
    H H19 0.3017 1.3206 -0.0359 0.069 Uiso calc R 1 1 . .
    C C20 0.34691(12) 1.1805(3) -0.08887(12) 0.0617(6) Uani d . 1 1 . .
    H H20 0.3309 1.2253 -0.1346 0.074 Uiso calc R 1 1 . .
    C C21 0.38763(12) 1.0571(3) -0.07949(12) 0.0611(6) Uani d . 1 1 . .
    H H21 0.3987 1.0171 -0.1193 0.073 Uiso calc R 1 1 . .
    C C22 0.41240(11) 0.9914(2) -0.01138(12) 0.0529(5) Uani d . 1 1 . .
    H H22 0.4403 0.9079 -0.0059 0.063 Uiso calc R 1 1 . .
loop_
    _atom_site_aniso_label
    _atom_site_aniso_U_11
    _atom_site_aniso_U_22
    _atom_site_aniso_U_33
    _atom_site_aniso_U_12
    _atom_site_aniso_U_13
    _atom_site_aniso_U_23
    P1 0.0373(3) 0.0378(3) 0.0424(3) -0.0027(2) 0.0100(2) -0.0060(2)
    C1 0.0349(9) 0.0343(9) 0.0348(10) 0.0003(8) 0.0099(8) 0.0037(8)
    C2 0.0341(9) 0.0289(9) 0.0321(10) 0.0028(7) 0.0106(7) 0.0057(7)
    C3 0.0449(10) 0.0330(9) 0.0338(10) 0.0092(8) 0.0139(8) 0.0087(8)
    C4 0.0547(12) 0.0490(12) 0.0414(12) 0.0092(10) 0.0112(9) -0.0061(10)
    C5 0.0838(17) 0.0663(15) 0.0498(14) 0.0151(13) 0.0146(12) -0.0185(12)
    C6 0.099(2) 0.0709(16) 0.0539(15) 0.0304(15) 0.0354(14) -0.0065(13)
    C7 0.0728(15) 0.0642(14) 0.0584(15) 0.0275(13) 0.0386(13) 0.0129(12)
    C8 0.0505(11) 0.0415(11) 0.0445(11) 0.0136(9) 0.0240(9) 0.0132(9)
    C9 0.0374(10) 0.0544(12) 0.0615(14) 0.0078(10) 0.0248(10) 0.0153(11)
    C10 0.0340(10) 0.0461(11) 0.0538(13) -0.0030(9) 0.0120(9) 0.0049(10)
    C11 0.0372(10) 0.0371(10) 0.0491(12) 0.0027(8) 0.0086(9) -0.0020(9)
    C12 0.0511(12) 0.0467(12) 0.0545(14) -0.0014(10) 0.0091(10) 0.0005(10)
    C13 0.0571(13) 0.0457(12) 0.0712(16) 0.0027(11) 0.0193(12) 0.0126(12)
    C14 0.0590(14) 0.0376(11) 0.094(2) -0.0063(11) 0.0240(13) 0.0040(13)
    C15 0.0681(15) 0.0488(13) 0.0762(18) -0.0184(12) 0.0035(13) -0.0153(13)
    C16 0.0642(13) 0.0484(12) 0.0534(14) -0.0097(11) 0.0040(11) -0.0036(11)
    C17 0.0399(10) 0.0405(10) 0.0417(11) -0.0104(9) 0.0138(8) -0.0061(9)
    C18 0.0494(11) 0.0485(12) 0.0453(12) -0.0019(10) 0.0168(9) 0.0004(10)
    C19 0.0561(12) 0.0542(13) 0.0612(15) -0.0013(11) 0.0176(11) 0.0115(12)
    C20 0.0645(14) 0.0730(16) 0.0449(14) -0.0165(13) 0.0130(11) 0.0066(12)
    C21 0.0715(15) 0.0713(16) 0.0437(13) -0.0170(13) 0.0223(11) -0.0128(12)
    C22 0.0576(13) 0.0511(12) 0.0516(13) -0.0071(10) 0.0191(10) -0.0106(10)
_geom_special_details
;
All e.s.d.'s (except the e.s.d. in the dihedral angle between two l.s. planes)
are estimated using the full covariance matrix. The cell e.s.d.'s are taken
into account individually in the estimation of e.s.d.'s in distances, angles
and torsion angles; correlations between e.s.d.'s in cell parameters are only
used when they are defined by crystal symmetry. An approximate (isotropic)
treatment of cell e.s.d.'s is used for estimating e.s.d.'s involving l.s.
planes.
;
loop_
    _geom_bond_atom_site_label_1
    _geom_bond_atom_site_label_2
    _geom_bond_site_symmetry_2
    _geom_bond_distance
    _geom_bond_publ_flag
    P1 C17 . 1.833(2) ?
    P1 C11 . 1.8364(19) ?
    P1 C1 . 1.8370(18) ?
    C1 C2 . 1.380(2) ?
    C1 C10 . 1.424(2) ?
    C2 C3 . 1.431(2) ?
    C2 C2 2_655 1.506(3) ?
    C3 C4 . 1.414(3) ?
    C3 C8 . 1.421(2) ?
    C4 C5 . 1.363(3) ?
    C4 H4 . 0.9300 ?
    C5 C6 . 1.400(3) ?
    C5 H5 . 0.9300 ?
    C6 C7 . 1.351(3) ?
    C6 H6 . 0.9300 ?
    C7 C8 . 1.416(3) ?
    C7 H7 . 0.9300 ?
    C8 C9 . 1.410(3) ?
    C9 C10 . 1.356(3) ?
    C9 H9 . 0.9300 ?
    C10 H10 . 0.9300 ?
    C11 C16 . 1.386(3) ?
    C11 C12 . 1.389(3) ?
    C12 C13 . 1.376(3) ?
    C12 H12 . 0.9300 ?
    C13 C14 . 1.366(3) ?
    C13 H13 . 0.9300 ?
    C14 C15 . 1.369(3) ?
    C14 H14 . 0.9300 ?
    C15 C16 . 1.394(3) ?
    C15 H15 . 0.9300 ?
    C16 H16 . 0.9300 ?
    C17 C18 . 1.389(3) ?
    C17 C22 . 1.397(3) ?
    C18 C19 . 1.384(3) ?
    C18 H18 . 0.9300 ?
    C19 C20 . 1.378(3) ?
    C19 H19 . 0.9300 ?
    C20 C21 . 1.368(3) ?
    C20 H20 . 0.9300 ?
    C21 C22 . 1.382(3) ?
    C21 H21 . 0.9300 ?
    C22 H22 . 0.9300 ?
loop_
    _geom_angle_atom_site_label_1
    _geom_angle_atom_site_label_2
    _geom_angle_atom_site_label_3
    _geom_angle_site_symmetry_1
    _geom_angle_site_symmetry_3
    _geom_angle
    _geom_angle_publ_flag
    C17 P1 C11 . . 104.33(8) ?
    C17 P1 C1 . . 102.99(8) ?
    C11 P1 C1 . . 100.87(8) ?
    C2 C1 C10 . . 119.00(16) ?
    C2 C1 P1 . . 119.23(12) ?
    C10 C1 P1 . . 121.72(14) ?
    C1 C2 C3 . . 120.43(15) ?
    C1 C2 C2 . 2_655 120.30(15) ?
    C3 C2 C2 . 2_655 119.25(15) ?
    C4 C3 C8 . . 118.24(17) ?
    C4 C3 C2 . . 122.49(16) ?
    C8 C3 C2 . . 119.27(16) ?
    C5 C4 C3 . . 121.1(2) ?
    C5 C4 H4 . . 119.4 ?
    C3 C4 H4 . . 119.4 ?
    C4 C5 C6 . . 120.3(2) ?
    C4 C5 H5 . . 119.8 ?
    C6 C5 H5 . . 119.8 ?
    C7 C6 C5 . . 120.4(2) ?
    C7 C6 H6 . . 119.8 ?
    C5 C6 H6 . . 119.8 ?
    C6 C7 C8 . . 121.2(2) ?
    C6 C7 H7 . . 119.4 ?
    C8 C7 H7 . . 119.4 ?
    C9 C8 C7 . . 122.56(19) ?
    C9 C8 C3 . . 118.73(17) ?
    C7 C8 C3 . . 118.71(19) ?
    C10 C9 C8 . . 121.12(17) ?
    C10 C9 H9 . . 119.4 ?
    C8 C9 H9 . . 119.4 ?
    C9 C10 C1 . . 121.37(18) ?
    C9 C10 H10 . . 119.3 ?
    C1 C10 H10 . . 119.3 ?
    C16 C11 C12 . . 117.79(18) ?
    C16 C11 P1 . . 124.71(16) ?
    C12 C11 P1 . . 117.20(14) ?
    C13 C12 C11 . . 121.6(2) ?
    C13 C12 H12 . . 119.2 ?
    C11 C12 H12 . . 119.2 ?
    C14 C13 C12 . . 120.1(2) ?
    C14 C13 H13 . . 119.9 ?
    C12 C13 H13 . . 119.9 ?
    C13 C14 C15 . . 119.7(2) ?
    C13 C14 H14 . . 120.1 ?
    C15 C14 H14 . . 120.1 ?
    C14 C15 C16 . . 120.6(2) ?
    C14 C15 H15 . . 119.7 ?
    C16 C15 H15 . . 119.7 ?
    C11 C16 C15 . . 120.2(2) ?
    C11 C16 H16 . . 119.9 ?
    C15 C16 H16 . . 119.9 ?
    C18 C17 C22 . . 117.69(19) ?
    C18 C17 P1 . . 124.43(15) ?
    C22 C17 P1 . . 117.50(15) ?
    C19 C18 C17 . . 120.55(19) ?
    C19 C18 H18 . . 119.7 ?
    C17 C18 H18 . . 119.7 ?
    C20 C19 C18 . . 120.9(2) ?
    C20 C19 H19 . . 119.5 ?
    C18 C19 H19 . . 119.5 ?
    C21 C20 C19 . . 119.1(2) ?
    C21 C20 H20 . . 120.4 ?
    C19 C20 H20 . . 120.4 ?
    C20 C21 C22 . . 120.6(2) ?
    C20 C21 H21 . . 119.7 ?
    C22 C21 H21 . . 119.7 ?
    C21 C22 C17 . . 121.1(2) ?
    C21 C22 H22 . . 119.5 ?
    C17 C22 H22 . . 119.5 ?
data_global
_journal_date_recd_electronic     2012-06-03
_journal_date_accepted     2012-06-05
_journal_name_full     'Acta Crystallographica, Section E'
_journal_year     2012
_journal_volume     68
_journal_issue      7
_journal_page_first     o2033
_journal_page_last     o2033
_journal_paper_category     QO
_journal_paper_doi     10.1107/S1600536812025603
_journal_coeditor_code     BG2467
_publ_contact_author_name     'Dr. Wenxiang Chai'
_publ_contact_author_address
;
College of Materials Science and Engineering
China Jiliang University
Hangzhou 310018
People's Republic of China
;
_publ_contact_author_email     wxchai_cm@yahoo.com.cn
_publ_contact_author_fax     ?
_publ_contact_author_phone     (86)571-86835738
_publ_section_title
;
<i>rac</i>-2,2'-Bis(diphenylphosphanyl)-1,1'-binaphthyl: a racemic diphosphine
ligand
;
loop_
    _publ_author_name
    _publ_author_address
    'Niu, Feng'
;
College of Materials Science and Engineering
China Jiliang University
Hangzhou 310018
People's Republic of China
;
    'Chai, Wenxiang'
;
College of Materials Science and Engineering
China Jiliang University
Hangzhou 310018
People's Republic of China
;
    'Song, Li'
;
Department of Chemistry
Key Laboratory of Advanced Textile Materials and
Manufacturing Technology of the Education Ministry
Zhejiang Sci-Tech University
Hangzhou 310018
People's Republic of China
;
    'Zhou, Mengbo'
;
College of Materials Science and Engineering
China Jiliang University
Hangzhou 310018
People's Republic of China
;
    'Liang, Jiaping'
;
College of Materials Science and Engineering
China Jiliang University
Hangzhou 310018
People's Republic of China
;
