# Supplementary material for: rac-2,2′-Bis(diphenyl­phosphan­yl)-1,1′-binaphth­yl: a racemic diphosphine ligand
Source: Acta Crystallogr Sect E Struct Rep Online. 2012 Jun 13;68(Pt 7):o2033. doi: 10.1107/S1600536812025603 (PMC3393302; doi:10.1107/S1600536812025603)
Supplement: Supplementary file 2 [file e-68-o2033-Isup2.hkl]

# 
# h,k,l, Fc-squared, Fo-squared, sigma(Fo-squared) and status flag 
# 
data_I
_shelx_title ' a in C2/c' 
_shelx_refln_list_code          4 
_shelx_F_calc_maximum      366.45 
_exptl_crystal_F_000      1304.00 
_reflns_d_resolution_high  0.8254 
 
loop_ 
 _symmetry_equiv_pos_as_xyz 
 'x, y, z' 
 '-x, y, -z+1/2' 
 'x+1/2, y+1/2, z' 
 '-x+1/2, y+1/2, -z+1/2' 
 '-x, -y, -z' 
 'x, -y, z-1/2' 
 '-x+1/2, -y+1/2, -z' 
 'x+1/2, -y+1/2, z-1/2' 
 
_cell_length_a    19.6120 
_cell_length_b     9.2008 
_cell_length_c    19.1240 
_cell_angle_alpha  90.000 
_cell_angle_beta  107.904 
_cell_angle_gamma  90.000 
 
_shelx_F_squared_multiplier     1.000 
 
loop_ 
 _refln_index_h 
 _refln_index_k 
 _refln_index_l 
 _refln_F_squared_calc 
 _refln_F_squared_meas 
 _refln_F_squared_sigma 
 _refln_observed_status 
   4   0   0   134287.92   122731.34    330.29 o 
   6   0   0     4924.90     4766.42    121.20 o 
   8   0   0     3611.46     3594.19     57.14 o 
  10   0   0     1482.04     1437.64     50.02 o 
  12   0   0      405.70      406.96     24.29 o 
  14   0   0      234.82      220.44     28.87 o 
  16   0   0      119.28      129.90     18.10 o 
  18   0   0     1058.76      950.99     78.08 o 
  20   0   0      301.80      357.35     44.49 o 
  22   0   0        5.32       11.44     17.43 o 
   3   1   0      105.80      106.22     13.62 o 
   5   1   0    30685.12    30006.18     89.42 o 
   7   1   0     9829.48     9664.48     65.27 o 
   9   1   0     3723.56     3419.69     49.24 o 
  11   1   0       84.10       45.50      7.40 o 
  13   1   0      566.61      590.31     21.17 o 
  15   1   0       10.16        3.45      8.08 o 
  17   1   0      391.46      461.19     19.89 o 
  19   1   0      864.25      843.86     27.73 o 
  21   1   0        5.53        4.24     14.71 o 
   0   2   0      161.29      137.27      9.02 o 
   2   2   0    10593.54    10602.16     43.82 o 
   4   2   0     2729.12     2814.62     39.05 o 
   6   2   0    18721.08    18109.75    160.94 o 
   8   2   0     3665.13     3681.35     37.57 o 
  10   2   0     1766.90     2050.03     26.81 o 
  12   2   0       56.38       98.44      7.18 o 
  14   2   0       83.32       92.29      7.45 o 
  16   2   0      346.98      339.47     29.90 o 
  18   2   0       13.83        2.41      5.80 o 
  20   2   0       28.19       13.83     10.28 o 
  22   2   0        0.48       38.31     30.51 o 
   1   3   0     3144.81     3095.34     31.20 o 
   3   3   0     4805.53     4792.99     95.41 o 
   5   3   0     5628.27     5784.70    125.74 o 
   7   3   0     4577.53     4509.85     69.36 o 
   9   3   0      152.09      187.04     62.55 o 
  11   3   0        0.05        0.49      5.71 o 
  13   3   0      483.37      482.02     19.94 o 
  15   3   0     1396.54     1388.81     24.41 o 
  17   3   0      194.31      207.92     14.31 o 
  19   3   0      403.76      407.64     53.38 o 
  21   3   0       10.68        0.00     19.43 o 
   0   4   0     7547.61     7725.01    151.44 o 
   2   4   0     1447.67     1505.48     31.24 o 
   4   4   0     3005.93     3415.40     39.16 o 
   6   4   0     4480.19     4849.37     71.93 o 
   8   4   0     2539.59     2529.67     51.66 o 
  10   4   0      298.01      278.72     35.41 o 
  12   4   0      130.72       98.60     25.97 o 
  14   4   0       19.46       35.41     25.24 o 
  16   4   0      218.63      227.70     43.03 o 
  18   4   0      922.36      895.18     80.08 o 
  20   4   0        0.11       86.98     38.68 o 
   1   5   0     4780.48     4941.05     51.49 o 
   3   5   0      255.64      284.41     12.13 o 
   5   5   0       33.45       15.96      4.30 o 
   7   5   0       29.17       22.21      7.33 o 
   9   5   0       61.82       56.15      9.22 o 
  11   5   0      208.45      261.23     27.33 o 
  13   5   0      172.76      175.59     33.05 o 
  15   5   0      224.81      234.96     43.40 o 
  17   5   0       71.38       61.92     29.60 o 
  19   5   0        8.75       13.07     23.97 o 
   0   6   0      849.44      891.96     34.44 o 
   2   6   0      116.47      103.25      8.99 o 
   4   6   0     1691.73     1759.51     39.24 o 
   6   6   0      145.05      138.16      9.81 o 
   8   6   0       59.15       76.72     14.16 o 
  10   6   0      186.92      135.22     23.24 o 
  12   6   0        7.51       26.71     10.91 o 
  14   6   0       74.83       28.69     23.42 o 
  16   6   0        0.08       11.08     21.61 o 
  18   6   0       40.31        0.00     26.69 o 
   1   7   0        0.19        0.00      6.94 o 
   3   7   0       47.65       53.45      9.42 o 
   5   7   0        0.20        0.00      6.80 o 
   7   7   0      512.69      487.01     16.76 o 
   9   7   0      172.85      110.40     32.14 o 
  11   7   0       22.46        0.00      7.45 o 
  13   7   0       81.65      167.23     39.22 o 
  15   7   0        0.34        0.00     23.06 o 
  17   7   0        5.64        0.00     26.69 o 
   0   8   0      353.34      389.96     44.76 o 
   2   8   0       38.86       15.71      6.97 o 
   4   8   0       84.40       70.99     11.46 o 
   6   8   0        8.09        0.00      9.21 o 
   8   8   0        0.34        0.00     11.71 o 
  10   8   0       23.54       37.95     23.24 o 
  12   8   0       21.13       32.87     26.87 o 
  14   8   0      246.70      347.18     57.20 o 
   1   9   0      977.36      955.61     36.67 o 
   3   9   0       76.63       78.24     15.85 o 
   5   9   0       90.78       62.57     15.07 o 
   7   9   0        2.65        9.81     19.43 o 
   9   9   0       60.30       84.25     35.41 o 
  11   9   0      240.21      199.92     47.57 o 
  13   9   0      120.48      123.84     39.04 o 
   0  10   0      892.72      921.51     66.82 o 
   2  10   0      224.09      275.70     27.04 o 
   4  10   0        8.11        0.00     19.79 o 
   6  10   0        0.52        0.00     21.97 o 
   8  10   0      133.20      176.68     42.67 o 
   1  11   0       84.85       85.16     29.42 o 
   3  11   0       14.44       24.33     27.24 o 
 -21   1   1        0.23       17.08     14.55 o 
 -19   1   1      340.33      303.00     17.35 o 
 -17   1   1      225.36      196.52     20.71 o 
 -15   1   1      202.28      183.29     21.55 o 
 -13   1   1      249.28      263.32     16.39 o 
 -11   1   1     1495.67     1739.32     35.67 o 
  -9   1   1      820.92     1038.08     22.11 o 
  -7   1   1      209.38      176.88      9.05 o 
  -5   1   1      181.51      186.18      7.48 o 
  -3   1   1      170.17      188.48     15.43 o 
   3   1   1    11493.18    11018.85     50.78 o 
   5   1   1    12366.80    11958.53     54.87 o 
   7   1   1        4.92        2.02      5.43 o 
   9   1   1     1359.42     1438.41     27.88 o 
  11   1   1       30.89       35.60      7.76 o 
  13   1   1       19.56       15.58      6.71 o 
  15   1   1      154.50       97.04     19.24 o 
  17   1   1        0.86       12.92      7.68 o 
  19   1   1       12.93        6.51      8.71 o 
  21   1   1       89.49      105.67     18.36 o 
 -22   2   1      355.76      346.09     50.84 o 
 -20   2   1      194.04      174.68     37.95 o 
 -18   2   1     1039.41     1049.91     25.75 o 
 -16   2   1       84.08       74.14      6.82 o 
 -14   2   1        2.92        3.11      4.90 o 
 -12   2   1     1065.43     1066.48     24.45 o 
 -10   2   1      416.95      329.50      9.70 o 
  -8   2   1        8.40       13.64      2.65 o 
  -6   2   1      349.65      373.48     15.25 o 
  -4   2   1    12553.14    12078.27     73.63 o 
  -2   2   1     5957.70     5822.53     46.92 o 
   0   2   1     2110.81     2058.88     30.86 o 
   2   2   1    62967.75    57310.27    359.07 o 
   4   2   1      646.97      578.65     11.47 o 
   6   2   1     6140.78     5856.29     94.23 o 
   8   2   1     3396.27     3663.03     34.70 o 
  10   2   1      144.05      142.74      8.66 o 
  12   2   1       47.66       43.29      5.95 o 
  14   2   1     1814.72     1783.21     31.13 o 
  16   2   1      746.35      797.45     31.30 o 
  18   2   1       49.74       66.58     17.83 o 
  20   2   1        1.10        0.00     14.44 o 
 -21   3   1        2.62        0.00     21.61 o 
 -19   3   1       31.97        8.72     22.15 o 
 -17   3   1     1931.83     2048.62     74.08 o 
 -15   3   1     2498.11     2515.34     75.99 o 
 -13   3   1      643.25      640.67     22.24 o 
 -11   3   1     6898.55     6489.14    182.60 o 
  -9   3   1     3133.25     2941.93     98.96 o 
  -7   3   1     3328.06     3734.39     49.87 o 
  -5   3   1     2419.35     2539.42     72.99 o 
  -3   3   1       82.42       97.28      6.39 o 
  -1   3   1      208.45      183.81      8.56 o 
   1   3   1     1204.02     1232.43     20.13 o 
   3   3   1      814.75      991.27     19.83 o 
   5   3   1      798.75      672.77     11.31 o 
   7   3   1     8963.24     8631.57    215.65 o 
   9   3   1      720.50      774.81     18.74 o 
  11   3   1     1378.45     1385.61     26.16 o 
  13   3   1       46.89       46.24      7.22 o 
  15   3   1     3132.50     3153.26     48.05 o 
  17   3   1      188.17      159.44     17.46 o 
  19   3   1      159.49      127.47     33.59 o 
  21   3   1       12.41        0.00     24.51 o 
 -20   4   1       38.23       69.54     31.78 o 
 -18   4   1       75.63       72.45     26.69 o 
 -16   4   1     1004.97     1017.20     79.17 o 
 -14   4   1      137.70       87.88     30.32 o 
 -12   4   1     9269.00     9153.53    207.73 o 
 -10   4   1     2281.35     2240.86     43.21 o 
  -8   4   1      388.13      425.82     41.22 o 
  -6   4   1      274.88      243.65     25.69 o 
  -4   4   1     2508.73     2647.52     28.17 o 
  -2   4   1     2221.87     2061.77     29.19 o 
   0   4   1       62.24      104.15      7.83 o 
   2   4   1     4615.10     4818.04     47.49 o 
   4   4   1     3959.76     4611.49     43.96 o 
   6   4   1     3629.26     3572.75     64.52 o 
   8   4   1     8383.36     8516.29    125.11 o 
  10   4   1       22.70       11.28     11.45 o 
  12   4   1     1846.36     1914.56     98.42 o 
  14   4   1        1.20        0.00      8.44 o 
  16   4   1        5.83       14.71     22.88 o 
  18   4   1       40.74       23.97     23.06 o 
  20   4   1       43.35       64.10     31.59 o 
 -19   5   1       64.83       51.75     25.78 o 
 -17   5   1      868.38      907.53     81.17 o 
 -15   5   1        1.21        0.00     20.88 o 
 -13   5   1     1306.20     1133.59     80.98 o 
 -11   5   1      941.39      907.78     31.77 o 
  -9   5   1      804.05      771.17     29.74 o 
  -7   5   1      450.41      565.03     23.94 o 
  -5   5   1     3778.66     3829.48     44.71 o 
  -3   5   1     1157.59     1134.20     23.77 o 
  -1   5   1     4880.85     4976.14     51.89 o 
   1   5   1      867.52      846.70     23.19 o 
   3   5   1     1096.00     1039.01     24.72 o 
   5   5   1        8.41        0.00      5.79 o 
   7   5   1     2013.17     1957.82     64.42 o 
   9   5   1     1443.87     1537.30     47.43 o 
  11   5   1     1386.57     1325.70     83.71 o 
  13   5   1      491.12      411.27     51.21 o 
  15   5   1       20.88       27.42     25.42 o 
  17   5   1      189.82      292.16     51.39 o 
  19   5   1        6.81       10.89     24.88 o 
 -18   6   1      695.48      703.98     78.08 o 
 -16   6   1      937.76      960.18     85.70 o 
 -14   6   1      264.96      317.40     49.39 o 
 -12   6   1     1908.51     2044.09     52.19 o 
 -10   6   1      995.75     1006.29     73.54 o 
  -8   6   1     1108.80     1097.25     42.68 o 
  -6   6   1       26.68       16.55      4.41 o 
  -4   6   1      369.37      345.68     14.16 o 
  -2   6   1      170.56      124.50     10.35 o 
   0   6   1     1811.15     1841.56     35.10 o 
   2   6   1     1418.96     1408.09     44.01 o 
   4   6   1     1421.12     1387.67     44.93 o 
   6   6   1     3587.03     3397.45    106.41 o 
   8   6   1      491.59      259.17    203.64 o 
  10   6   1      419.74      421.76     28.04 o 
  12   6   1       17.81       41.22     28.69 o 
  14   6   1     1228.56     1257.61     93.88 o 
  16   6   1      177.45      224.98     46.85 o 
  18   6   1        0.06       56.29     32.50 o 
 -17   7   1      745.30      898.09     88.79 o 
 -15   7   1      205.30      241.32     47.03 o 
 -13   7   1       23.12        0.00     23.61 o 
 -11   7   1      739.95      731.67     36.51 o 
  -9   7   1     1067.42     1082.02     78.99 o 
  -7   7   1       75.78       46.56      6.12 o 
  -5   7   1      160.09      152.61     18.45 o 
  -3   7   1      608.27      556.34     20.62 o 
  -1   7   1      268.29      236.96     18.77 o 
   1   7   1     1025.62      995.81     28.63 o 
   3   7   1        6.18       23.38     13.21 o 
   5   7   1     3528.08     3622.35     57.49 o 
   7   7   1     2345.05     2211.95    100.37 o 
   9   7   1       66.08       34.68     22.33 o 
  11   7   1       97.39      104.41     34.68 o 
  13   7   1      243.02      254.39     47.21 o 
  15   7   1      934.21      936.22     87.34 o 
  17   7   1      364.56      356.26     58.10 o 
 -16   8   1       12.43       33.77     30.69 o 
 -14   8   1      206.88      234.42     48.84 o 
 -12   8   1       25.35        3.99     28.87 o 
 -10   8   1     1005.15     1086.38     86.43 o 
  -8   8   1       11.93        5.84     10.20 o 
  -6   8   1       67.30       57.75     16.31 o 
  -4   8   1       27.09       26.92     12.89 o 
  -2   8   1     1126.06     1154.58     32.27 o 
   0   8   1      937.10      944.69     29.83 o 
   2   8   1        4.35       10.28      9.52 o 
   4   8   1      842.63      860.47     38.68 o 
   6   8   1     1178.20     1186.57     33.80 o 
   8   8   1       25.26       31.14     19.97 o 
  10   8   1       53.00       47.03     29.05 o 
  12   8   1      564.97      636.98     70.63 o 
  14   8   1     1164.80     1302.64    103.68 o 
 -13   9   1       22.16        0.00     27.60 o 
 -11   9   1      165.15      180.85     43.40 o 
  -9   9   1      541.54      621.18     68.45 o 
  -7   9   1       90.45       95.69     30.51 o 
  -5   9   1       44.99       36.56      9.77 o 
  -3   9   1      312.99      334.17     49.30 o 
  -1   9   1      566.62      582.37     28.62 o 
   1   9   1       10.73        0.00     11.11 o 
   3   9   1      163.78      165.55     21.06 o 
   5   9   1      217.00      227.90     29.05 o 
   7   9   1     1142.55     1158.83     88.07 o 
   9   9   1      574.45      553.45     63.37 o 
  11   9   1      545.54      615.37     72.09 o 
 -10  10   1      268.51      336.10     55.74 o 
  -8  10   1      235.94      226.06     46.30 o 
  -6  10   1       36.18       39.22     29.96 o 
  -4  10   1      479.24      537.47     59.01 o 
  -2  10   1      971.04     1088.86     51.90 o 
   0  10   1      577.13      624.16     55.38 o 
   2  10   1       72.62       69.90     15.37 o 
   4  10   1       65.91       46.85     21.43 o 
   6  10   1       73.98      100.78     31.59 o 
   8  10   1      325.84      368.42     55.02 o 
  -3  11   1        4.05        0.00     23.97 o 
  -1  11   1     1291.71     1448.99     90.97 o 
   1  11   1      340.76      336.65     47.03 o 
   3  11   1      156.57      169.23     38.49 o 
 -22   0   2      652.45      749.74     63.37 o 
 -20   0   2      120.74      181.58     36.32 o 
 -18   0   2      100.09      147.12     18.84 o 
 -16   0   2        0.00        7.91     13.98 o 
 -14   0   2     1599.41     1563.75     69.91 o 
 -12   0   2     3178.64     2970.03     61.74 o 
 -10   0   2    12503.93    12948.15    117.73 o 
  -8   0   2     3350.96     3746.01     92.70 o 
  -6   0   2     2633.59     2305.50     53.75 o 
  -4   0   2      362.29      423.26     11.94 o 
   2   0   2      381.98      377.68     19.07 o 
   4   0   2      599.10      702.34     31.41 o 
   6   0   2     3767.85     3512.35     54.56 o 
   8   0   2      106.57      146.65     15.98 o 
  10   0   2     1484.27     1537.04     52.48 o 
  12   0   2        3.17        0.00     13.26 o 
  14   0   2     1009.08      942.29     42.67 o 
  16   0   2     1548.72     1500.64     56.14 o 
  18   0   2        6.84        2.54     15.62 o 
  20   0   2      508.09      446.32     50.12 o 
 -23   1   2      126.63      138.00     34.86 o 
 -21   1   2      525.74      545.72     38.36 o 
 -19   1   2      237.79      286.52     15.01 o 
 -17   1   2        4.26        0.00     10.30 o 
 -15   1   2       34.08       16.65      7.14 o 
 -13   1   2      917.21      825.22     34.55 o 
 -11   1   2     1126.56      983.17     26.54 o 
  -9   1   2     1409.30     1471.08     35.28 o 
  -7   1   2     1225.33     1247.37     22.69 o 
  -5   1   2    45587.47    43778.47    140.94 o 
  -3   1   2    46671.54    44103.31    220.25 o 
   1   1   2     1583.84     1636.38     37.95 o 
   3   1   2    17568.21    16986.87    289.00 o 
   5   1   2     1296.77     1104.40     19.25 o 
   7   1   2     1781.63     1668.15     31.03 o 
   9   1   2     2494.66     2494.20     37.87 o 
  11   1   2     1364.75     1368.85     34.97 o 
  13   1   2      692.34      704.01     28.91 o 
  15   1   2       24.50       21.88      8.22 o 
  17   1   2       65.90       41.79     14.73 o 
  19   1   2      215.34      236.10     19.51 o 
  21   1   2      715.71      787.44     90.97 o 
 -22   2   2       61.08      124.74     37.04 o 
 -20   2   2      153.04      187.39     40.31 o 
 -18   2   2      514.97      502.06     55.02 o 
 -16   2   2       19.07        5.75      7.87 o 
 -14   2   2      115.62      114.43      9.98 o 
 -12   2   2     1081.80     1002.20     34.10 o 
 -10   2   2    15384.88    15341.47    112.26 o 
  -8   2   2      243.66      246.09     27.96 o 
  -6   2   2    48097.61    48083.69    314.67 o 
  -4   2   2       56.01       71.90     13.44 o 
  -2   2   2     1295.59     1265.88     19.62 o 
   0   2   2     7180.01     7374.86     51.43 o 
   2   2   2    31311.90    30369.41    245.49 o 
   4   2   2      135.27      179.65      8.03 o 
   6   2   2      224.91      274.09     12.14 o 
   8   2   2     3643.01     3471.95     37.60 o 
  10   2   2      165.23      148.26      8.95 o 
  12   2   2     6689.53     6555.64     58.15 o 
  14   2   2     3108.43     3184.97     55.20 o 
  16   2   2        9.07        5.10      6.92 o 
  18   2   2      290.27      277.55     16.13 o 
  20   2   2      182.43      194.11     42.13 o 
 -21   3   2      124.07      216.08     43.40 o 
 -19   3   2      225.69      253.15     39.49 o 
 -17   3   2        9.45        0.00      7.66 o 
 -15   3   2      284.09      301.16     18.94 o 
 -13   3   2        0.54        0.00      7.73 o 
 -11   3   2     5696.47     5146.35    194.11 o 
  -9   3   2      756.61      869.03     53.57 o 
  -7   3   2     6884.96     6732.84     91.42 o 
  -5   3   2     5350.38     5599.87    114.58 o 
  -3   3   2     1165.27     1133.59     19.73 o 
  -1   3   2      664.01      755.13     16.72 o 
   1   3   2      124.32      122.45      9.59 o 
   3   3   2     1458.21     1503.53     30.11 o 
   5   3   2     4998.97     4989.95     54.54 o 
   7   3   2      226.15      229.34      9.97 o 
   9   3   2      164.75      200.49     11.48 o 
  11   3   2      128.86      148.07     12.90 o 
  13   3   2     3006.38     2878.96     47.59 o 
  15   3   2      878.05      839.03     27.57 o 
  17   3   2        2.24        5.08      9.71 o 
  19   3   2        9.88        1.09     22.33 o 
  21   3   2      130.22      215.35     47.21 o 
 -20   4   2      494.18      541.47     65.91 o 
 -18   4   2      105.28       67.18     27.78 o 
 -16   4   2      198.09      137.09     35.23 o 
 -14   4   2       58.71       68.64     32.14 o 
 -12   4   2     2362.74     2477.09    107.68 o 
 -10   4   2      316.23      317.09     14.86 o 
  -8   4   2      164.81      185.53     23.06 o 
  -6   4   2      399.35      447.78     50.48 o 
  -4   4   2     1405.18     1461.44     22.39 o 
  -2   4   2     1607.33     1561.86     26.26 o 
   0   4   2     1744.59     1765.08     33.30 o 
   2   4   2      318.08      317.68     15.43 o 
   4   4   2      231.66      192.71     10.28 o 
   6   4   2     1940.41     1975.32     34.80 o 
   8   4   2       86.94      107.64      6.79 o 
  10   4   2       47.20       57.00      6.97 o 
  12   4   2      297.50      279.59     12.96 o 
  14   4   2      124.08      107.74     11.74 o 
  16   4   2      734.60      729.74     37.31 o 
  18   4   2        0.03       21.61     26.69 o 
  20   4   2      142.58      221.71     49.21 o 
 -19   5   2       16.10       34.68     25.42 o 
 -17   5   2      577.36      523.49     62.83 o 
 -15   5   2       68.22       85.89     31.05 o 
 -13   5   2     2846.29     2667.20    124.20 o 
 -11   5   2      655.20      656.52     24.91 o 
  -9   5   2       16.70        8.22      6.62 o 
  -7   5   2      248.58      278.91     17.18 o 
  -5   5   2     1487.12     1525.51     24.44 o 
  -3   5   2     2283.91     2375.25     44.16 o 
  -1   5   2       86.88       66.99      7.56 o 
   1   5   2     1307.23     1475.90     34.59 o 
   3   5   2      201.86      265.21     13.37 o 
   5   5   2        0.06        6.88      6.03 o 
   7   5   2      106.13       97.03      5.51 o 
   9   5   2       22.36       28.54     13.07 o 
  11   5   2      910.65      924.05     71.90 o 
  13   5   2      223.93      304.87     46.85 o 
  15   5   2     1035.89     1062.59     86.25 o 
  17   5   2        0.30        0.00     23.24 o 
  19   5   2      217.91      288.89     51.93 o 
 -18   6   2      423.27      421.99     60.10 o 
 -16   6   2       15.50       75.54     35.23 o 
 -14   6   2     3162.26     3079.75    141.45 o 
 -12   6   2      170.42      170.91     23.42 o 
 -10   6   2      126.98      136.75     16.52 o 
  -8   6   2     1089.25     1110.31     42.12 o 
  -6   6   2     1681.14     1813.79     31.50 o 
  -4   6   2     7158.99     7465.37     71.23 o 
  -2   6   2      301.77      325.12     15.31 o 
   0   6   2      381.51      394.83     17.85 o 
   2   6   2       11.54       16.03     10.51 o 
   4   6   2       28.03       34.20      8.80 o 
   6   6   2      390.03      378.03     17.71 o 
   8   6   2      106.83       94.24     28.33 o 
  10   6   2       30.10        3.98      7.03 o 
  12   6   2        1.83        0.00     31.59 o 
  14   6   2       23.40       83.89     37.77 o 
  16   6   2      171.51      173.77     45.21 o 
  18   6   2        5.82        0.00     28.69 o 
 -17   7   2      594.64      563.98     71.36 o 
 -15   7   2       44.23       53.20     30.87 o 
 -13   7   2      629.99      623.18     68.09 o 
 -11   7   2      179.41      198.21     19.27 o 
  -9   7   2       54.42       23.04     11.53 o 
  -7   7   2      111.82      101.50     28.51 o 
  -5   7   2       55.70       41.04      9.71 o 
  -3   7   2      441.21      462.15     19.08 o 
  -1   7   2       30.96       44.50      8.31 o 
   1   7   2       15.77       21.26      9.56 o 
   3   7   2      199.92      194.68     14.14 o 
   5   7   2      390.81      362.34     21.55 o 
   7   7   2      166.84      170.34     13.53 o 
   9   7   2       28.83       25.47     14.25 o 
  11   7   2        0.05        0.00     23.06 o 
  13   7   2      277.56      319.94     52.48 o 
  15   7   2       21.59       13.98     20.70 o 
 -16   8   2      164.70       79.89     35.23 o 
 -14   8   2      326.07      273.82     50.30 o 
 -12   8   2       73.31       53.20     24.15 o 
 -10   8   2        0.67        0.00     24.51 o 
  -8   8   2      642.40      599.51     43.85 o 
  -6   8   2       19.76       22.33     10.70 o 
  -4   8   2      502.10      440.42     21.52 o 
  -2   8   2       23.73       10.62     13.50 o 
   0   8   2        2.06        0.47      9.49 o 
   2   8   2      198.54      179.44     16.67 o 
   4   8   2        0.37       13.95     15.16 o 
   6   8   2       95.16       86.54     15.00 o 
   8   8   2      248.24      218.79     24.60 o 
  10   8   2        2.43       31.23     27.78 o 
  12   8   2      238.42      205.36     46.85 o 
  14   8   2        3.35        0.00     21.79 o 
 -13   9   2       48.06       38.68     27.60 o 
 -11   9   2       59.05       41.04     28.51 o 
  -9   9   2       60.02        1.63     26.69 o 
  -7   9   2        3.47        5.63     23.61 o 
  -5   9   2       13.85       34.97     12.22 o 
  -3   9   2      562.29      552.80     30.75 o 
  -1   9   2      986.79      976.23     37.02 o 
   1   9   2        7.78        4.23     22.52 o 
   3   9   2       26.83       33.53     12.04 o 
   5   9   2       15.59        0.00     24.79 o 
   7   9   2      257.91      270.01     46.12 o 
   9   9   2      109.87       88.79     32.50 o 
  11   9   2       10.46        0.00     25.78 o 
 -10  10   2      268.82      320.85     53.57 o 
  -8  10   2      102.35      131.10     35.23 o 
  -6  10   2      109.91      109.85     33.23 o 
  -4  10   2      172.54      179.58     37.59 o 
  -2  10   2        0.03        0.00     16.61 o 
   0  10   2       30.84       20.96     31.96 o 
   2  10   2       73.81       62.14     15.62 o 
   4  10   2        0.30       19.79     22.70 o 
   6  10   2      189.33      235.69     45.21 o 
   8  10   2      100.56       85.34     36.32 o 
  -3  11   2      106.62      136.00     38.86 o 
  -1  11   2      138.95      171.23     34.32 o 
   1  11   2      108.43       72.09     26.15 o 
 -23   1   3       24.62        0.00     20.16 o 
 -21   1   3      352.34      296.39     27.86 o 
 -19   1   3      170.14      132.87      9.87 o 
 -17   1   3      171.24      176.22     25.21 o 
 -15   1   3       44.49       20.08      6.66 o 
 -13   1   3      102.04      114.98     11.11 o 
 -11   1   3       66.48       71.34      5.48 o 
  -9   1   3    14431.98    14795.92    177.02 o 
  -7   1   3       16.58       21.42      6.80 o 
  -5   1   3    18222.44    17690.19    109.41 o 
  -3   1   3    54668.83    52569.75    238.41 o 
  -1   1   3     4696.22     4522.87     47.66 o 
   1   1   3    54180.94    51355.26    557.17 o 
   3   1   3      497.98      526.10     23.86 o 
   5   1   3      337.25      335.31     12.34 o 
   7   1   3      113.11      136.72      9.11 o 
   9   1   3     1386.24     1405.47     33.98 o 
  11   1   3       72.95       81.63     11.24 o 
  13   1   3      430.23      414.71     19.70 o 
  15   1   3      674.17      649.27     25.19 o 
  17   1   3      271.18      271.53     20.88 o 
  19   1   3      189.50      183.69     18.34 o 
  21   1   3       14.44        0.00     15.00 o 
 -22   2   3        8.37       25.97     19.79 o 
 -20   2   3      230.04      220.80     38.49 o 
 -18   2   3        4.15        0.00     20.52 o 
 -16   2   3       89.09       96.69     14.67 o 
 -14   2   3      303.75      271.31     17.56 o 
 -12   2   3      219.02      212.15     14.32 o 
 -10   2   3      801.85      837.07     27.03 o 
  -8   2   3     1527.74     1519.16     31.56 o 
  -6   2   3        2.56        7.99      8.17 o 
  -4   2   3     9845.95     9306.58    173.04 o 
  -2   2   3    14408.91    14112.31    242.04 o 
   0   2   3    41702.77    40185.35    166.87 o 
   2   2   3      480.72      484.79     20.78 o 
   4   2   3      397.72      414.30     13.01 o 
   6   2   3      347.56      364.75     15.40 o 
   8   2   3       42.75       48.19     12.44 o 
  10   2   3      508.50      552.76     17.08 o 
  12   2   3      173.98      168.47     10.96 o 
  14   2   3     1324.23     1267.73     36.92 o 
  16   2   3      504.31      458.51     23.86 o 
  18   2   3       76.43      102.40     13.59 o 
  20   2   3       41.01       96.78     33.41 o 
 -21   3   3       18.39       23.97     26.15 o 
 -19   3   3        9.50       11.22      7.78 o 
 -17   3   3       60.34       56.80     10.68 o 
 -15   3   3      403.95      353.02     45.67 o 
 -13   3   3      536.34      500.91     19.35 o 
 -11   3   3      704.98      731.46     21.03 o 
  -9   3   3      184.63      192.84     25.78 o 
  -7   3   3     7716.58     7729.65     64.58 o 
  -5   3   3      789.75      650.42     20.70 o 
  -3   3   3      790.84      930.06     28.04 o 
  -1   3   3       19.16       35.12      6.58 o 
   1   3   3     5965.22     6265.74     52.13 o 
   3   3   3      274.74      318.81     17.71 o 
   5   3   3     1527.48     1546.48     26.03 o 
   7   3   3      693.73      620.83     17.33 o 
   9   3   3        0.19        6.84      5.62 o 
  11   3   3      295.00      289.15     14.81 o 
  13   3   3      361.75      394.44     19.60 o 
  15   3   3        6.31        0.00      6.73 o 
  17   3   3      183.48      198.89     20.43 o 
  19   3   3       48.23       81.17     32.32 o 
 -20   4   3      191.74      183.94     40.49 o 
 -18   4   3       18.29        1.27     21.24 o 
 -16   4   3       78.52      127.47     34.32 o 
 -14   4   3     3291.51     3199.95    129.65 o 
 -12   4   3      770.50      762.99     60.47 o 
 -10   4   3      259.80      232.69     14.25 o 
  -8   4   3      153.02      209.07     13.67 o 
  -6   4   3     7144.63     7314.12     98.78 o 
  -4   4   3     6143.98     6199.97     49.52 o 
  -2   4   3     4101.90     4184.83     46.68 o 
   0   4   3      543.10      521.01     30.06 o 
   2   4   3      703.05      606.46     18.49 o 
   4   4   3     1055.36      925.69     36.95 o 
   6   4   3       10.65       14.96      5.52 o 
   8   4   3        0.21       10.15      5.06 o 
  10   4   3      470.61      445.43     18.70 o 
  12   4   3      612.22      604.45     21.60 o 
  14   4   3        4.98        0.00      6.59 o 
  16   4   3        1.77        5.91      8.70 o 
  18   4   3       50.53      117.30     37.95 o 
 -19   5   3      147.66      136.55     38.13 o 
 -17   5   3      396.38      343.00     51.93 o 
 -15   5   3     5059.69     5213.29    179.04 o 
 -13   5   3     2712.28     2920.50    127.65 o 
 -11   5   3       19.25       20.86      8.17 o 
  -9   5   3      184.97      185.28     13.48 o 
  -7   5   3       30.57       11.92     11.08 o 
  -5   5   3     2618.38     2711.79     37.74 o 
  -3   5   3     7146.17     7368.80     63.50 o 
  -1   5   3      196.48      190.80     13.30 o 
   1   5   3     2175.65     2103.97     64.42 o 
   3   5   3      997.92     1012.70     29.34 o 
   5   5   3     1176.09     1081.04     62.90 o 
   7   5   3      548.16      572.63     14.78 o 
   9   5   3     2578.88     2359.69     31.03 o 
  11   5   3      955.68      968.54     73.90 o 
  13   5   3       11.47       33.41     23.42 o 
  15   5   3      159.51      125.83     35.04 o 
  17   5   3      126.08      205.18     47.03 o 
  19   5   3      503.44      719.05     79.89 o 
 -18   6   3        0.12       47.21     27.42 o 
 -16   6   3       53.02       56.29     28.14 o 
 -14   6   3      269.45      281.45     45.94 o 
 -12   6   3      402.61      415.11     20.95 o 
 -10   6   3       39.46       36.79      9.41 o 
  -8   6   3      544.83      527.67     36.22 o 
  -6   6   3      467.69      430.38     14.61 o 
  -4   6   3     1377.81     1300.44     28.63 o 
  -2   6   3      103.49       85.10      8.37 o 
   0   6   3     1106.91     1125.61     29.61 o 
   2   6   3     2468.97     2399.28     43.33 o 
   4   6   3     1754.25     1658.61     35.50 o 
   6   6   3      116.53       88.85     11.14 o 
   8   6   3      325.58      282.02     34.95 o 
  10   6   3        1.99        0.00     27.42 o 
  12   6   3      738.01      760.63     71.36 o 
  14   6   3      370.20      395.30     53.93 o 
  16   6   3        7.63       43.22     33.23 o 
 -17   7   3      337.55      413.45     63.19 o 
 -15   7   3       72.39      117.84     35.95 o 
 -13   7   3       50.53       21.24     29.42 o 
 -11   7   3       29.14       11.84     15.52 o 
  -9   7   3        4.98        0.00      6.47 o 
  -7   7   3     1145.68     1170.82     77.17 o 
  -5   7   3      842.64      758.81     22.95 o 
  -3   7   3       40.00       32.13      7.34 o 
  -1   7   3       20.60       27.87      9.00 o 
   1   7   3     1272.26     1280.43     34.23 o 
   3   7   3     1861.76     1799.13     40.10 o 
   5   7   3      124.68      147.35     13.82 o 
   7   7   3       66.06       74.87      8.66 o 
   9   7   3      307.34      346.15     29.38 o 
  11   7   3      967.05      980.34     81.89 o 
  13   7   3      235.77      248.40     46.67 o 
  15   7   3       24.49        0.00     25.78 o 
 -16   8   3      355.05      354.99     58.10 o 
 -14   8   3      323.52      266.56     52.48 o 
 -12   8   3      259.44      363.70     55.56 o 
 -10   8   3       55.64       54.29     28.33 o 
  -8   8   3      470.25      445.09     32.24 o 
  -6   8   3       23.27       32.90      6.68 o 
  -4   8   3      334.27      329.34     19.62 o 
  -2   8   3      249.25      231.03     25.57 o 
   0   8   3      313.55      354.35     31.65 o 
   2   8   3     1488.45     1493.45     53.33 o 
   4   8   3     3479.51     3550.71     78.28 o 
   6   8   3      235.15      241.87     19.55 o 
   8   8   3      999.44      896.45     77.90 o 
  10   8   3      750.96      764.44     73.90 o 
  12   8   3      838.81      961.64     86.98 o 
  14   8   3      103.76      108.22     34.50 o 
 -13   9   3       63.14       53.38     31.59 o 
 -11   9   3       62.69        7.63     23.24 o 
  -9   9   3       80.98       62.46     26.33 o 
  -7   9   3      699.88      620.82     63.92 o 
  -5   9   3      265.83      293.86     37.13 o 
  -3   9   3      565.41      612.79     33.60 o 
  -1   9   3      162.23      130.78     23.34 o 
   1   9   3      747.74      732.92     41.31 o 
   3   9   3      792.75      753.22     40.19 o 
   5   9   3      270.45      334.61     25.71 o 
   7   9   3       54.10       38.31     31.78 o 
   9   9   3      482.25      558.90     67.00 o 
  11   9   3      830.98      875.75     86.79 o 
 -10  10   3      124.26       86.98     34.68 o 
  -8  10   3        2.01       27.24     19.97 o 
  -6  10   3      276.24      282.90     46.48 o 
  -4  10   3       59.07       50.18     13.39 o 
  -2  10   3       30.02       27.00     26.60 o 
   0  10   3      202.96      192.51     23.24 o 
   2  10   3       52.11       66.92     15.47 o 
   4  10   3      133.82      224.25     45.58 o 
   6  10   3        0.65       20.16     26.69 o 
   8  10   3        7.17       17.98     29.42 o 
  -3  11   3        0.46        0.00     21.79 o 
  -1  11   3        2.39        0.00     28.69 o 
   1  11   3        2.17        6.72     18.70 o 
 -22   0   4      304.05      358.25     45.58 o 
 -20   0   4       47.86       39.40     18.52 o 
 -18   0   4     1568.71     1393.79     49.65 o 
 -16   0   4     4016.45     3983.90     83.93 o 
 -14   0   4       35.69       44.31     14.71 o 
 -12   0   4     2099.97     2154.84     37.82 o 
 -10   0   4      212.16      365.19     17.15 o 
  -8   0   4     1128.97     1429.18     60.28 o 
  -6   0   4     1276.73     1469.33     37.41 o 
  -4   0   4     1286.37     1350.65     25.68 o 
  -2   0   4     1520.09     1471.33     39.04 o 
   0   0   4     7885.89     7761.74     98.42 o 
   2   0   4    24239.81    23134.13    184.12 o 
   4   0   4     6895.96     6745.63    108.95 o 
   6   0   4      124.44      112.95     12.82 o 
   8   0   4     1960.01     1884.42     50.33 o 
  10   0   4     1354.83     1356.57     64.64 o 
  12   0   4        3.93        1.18     11.23 o 
  14   0   4     1403.17     1533.23     55.72 o 
  16   0   4      603.36      744.65     59.74 o 
  18   0   4      427.20      524.40     53.57 o 
  20   0   4      117.20      110.17     28.96 o 
 -23   1   4      194.08      200.83     39.95 o 
 -21   1   4      408.84      457.27     35.39 o 
 -19   1   4      176.36      195.58     22.01 o 
 -17   1   4     1602.51     1523.74     29.55 o 
 -15   1   4     2037.66     2005.20     48.48 o 
 -13   1   4      217.10      203.16     11.56 o 
 -11   1   4     1276.16     1113.34     37.26 o 
  -9   1   4        1.78        0.00      7.10 o 
  -7   1   4     3882.47     3861.03     62.83 o 
  -5   1   4     8828.96     8338.50     60.53 o 
  -3   1   4     1076.82     1163.19     39.58 o 
  -1   1   4    10126.66    10644.96     83.11 o 
   1   1   4      550.03      545.31     21.18 o 
   3   1   4     3737.69     3751.75     45.40 o 
   5   1   4     1840.37     1982.19     35.58 o 
   7   1   4      238.04      229.62     12.26 o 
   9   1   4     2129.59     1989.61     36.13 o 
  11   1   4     6366.66     6051.15     69.39 o 
  13   1   4       13.82       17.10      8.12 o 
  15   1   4     1780.44     1700.66     40.73 o 
  17   1   4     1061.68     1138.34     41.19 o 
  19   1   4      481.75      549.77     29.98 o 
 -22   2   4        0.05        0.00     32.32 o 
 -20   2   4       24.71       15.25     24.88 o 
 -18   2   4      112.05      101.32     27.24 o 
 -16   2   4      670.70      678.34     33.74 o 
 -14   2   4       62.09       59.21      9.26 o 
 -12   2   4      864.71      902.73     27.80 o 
 -10   2   4      703.18      766.76     26.72 o 
  -8   2   4    22042.40    21626.95    187.57 o 
  -6   2   4      382.19      328.01     19.51 o 
  -4   2   4      314.44      363.16     20.70 o 
  -2   2   4     5694.48     5684.23     51.70 o 
   0   2   4    14046.79    13885.78    107.25 o 
   2   2   4    27654.48    27459.78    448.95 o 
   4   2   4     4140.70     4238.54     44.27 o 
   6   2   4       21.06       43.89      8.06 o 
   8   2   4     1499.82     1463.58     34.42 o 
  10   2   4     2268.52     2306.35     41.32 o 
  12   2   4     2882.71     2742.76     41.86 o 
  14   2   4      200.84      193.29     19.71 o 
  16   2   4     1588.94     1666.35     39.80 o 
  18   2   4      562.34      573.96     36.81 o 
  20   2   4        2.12       37.59     26.15 o 
 -21   3   4       31.70        0.00     22.88 o 
 -19   3   4       66.97       56.52     11.01 o 
 -17   3   4      239.64      255.93     18.76 o 
 -15   3   4      734.12      752.36     49.93 o 
 -13   3   4      845.27      814.91     25.14 o 
 -11   3   4      702.32      659.38     21.89 o 
  -9   3   4     4352.32     4087.02    120.57 o 
  -7   3   4        5.20        0.75      4.72 o 
  -5   3   4     1012.17     1185.03     28.95 o 
  -3   3   4      319.83      355.53     16.86 o 
  -1   3   4     7131.06     7304.26     65.43 o 
   1   3   4     3094.38     3092.01     47.07 o 
   3   3   4     1463.70     1567.87     34.35 o 
   5   3   4     3579.31     4124.61     46.19 o 
   7   3   4      596.75      559.30     21.05 o 
   9   3   4     3515.39     3698.27     72.87 o 
  11   3   4     1834.56     1764.83     40.56 o 
  13   3   4      148.38      135.06     15.97 o 
  15   3   4      316.55      341.72     20.57 o 
  17   3   4      371.27      350.03     28.51 o 
  19   3   4       25.57       56.65     31.05 o 
 -22   4   4       90.90      102.23     38.31 o 
 -20   4   4       54.19       52.66     30.14 o 
 -18   4   4       67.11       78.80     27.42 o 
 -16   4   4      537.73      593.94     62.10 o 
 -14   4   4        4.72       24.88     22.33 o 
 -12   4   4     1750.83     1656.90     87.88 o 
 -10   4   4      569.86      508.58     34.32 o 
  -8   4   4      464.12      432.82     63.73 o 
  -6   4   4     1450.03     1497.83     33.29 o 
  -4   4   4      305.95      395.91     15.58 o 
  -2   4   4      490.96      525.17     19.24 o 
   0   4   4      331.14      292.51     15.55 o 
   2   4   4      196.17      282.38     13.91 o 
   4   4   4       67.33       71.50      8.63 o 
   6   4   4      488.11      508.07     17.60 o 
   8   4   4     2591.48     2674.53     37.32 o 
  10   4   4     2060.46     2035.48     52.90 o 
  12   4   4      129.14      126.52     11.90 o 
  14   4   4        6.61       21.15      9.31 o 
  16   4   4      120.47      131.66     19.52 o 
  18   4   4      172.23      180.85     41.40 o 
 -21   5   4       73.40      138.18     39.58 o 
 -19   5   4       48.89       24.88     25.78 o 
 -17   5   4      361.08      367.51     51.75 o 
 -15   5   4      421.51      481.00     60.10 o 
 -13   5   4      185.84      263.29     42.67 o 
 -11   5   4       12.16        5.83      4.05 o 
  -9   5   4      319.27      368.43     21.48 o 
  -7   5   4      427.64      464.46     16.78 o 
  -5   5   4      609.94      632.39     18.16 o 
  -3   5   4       47.78       61.20      8.09 o 
  -1   5   4      659.07      655.53     23.76 o 
   1   5   4      276.15      292.57     17.16 o 
   3   5   4      734.94      819.35     27.51 o 
   5   5   4      113.65      133.73     12.14 o 
   7   5   4      507.67      487.45     16.66 o 
   9   5   4      513.42      495.91     20.01 o 
  11   5   4        7.03        4.49      5.62 o 
  13   5   4      394.28      340.38     16.07 o 
  15   5   4        5.07        1.64     12.62 o 
  17   5   4      205.58      141.27     38.49 o 
 -18   6   4        0.02        0.00     25.06 o 
 -16   6   4      112.35       71.36     27.60 o 
 -14   6   4     2281.58     2355.25    123.29 o 
 -12   6   4      438.43      459.12     40.31 o 
 -10   6   4      115.26      143.55     15.24 o 
  -8   6   4       65.97       66.64     24.69 o 
  -6   6   4      265.43      260.46     15.21 o 
  -4   6   4      335.20      359.83     18.32 o 
  -2   6   4      305.93      316.67     16.19 o 
   0   6   4      117.68      126.91     11.49 o 
   2   6   4      204.42      202.06     14.28 o 
   4   6   4      371.53      358.71     17.76 o 
   6   6   4      256.80      235.33     15.13 o 
   8   6   4       90.81       83.37      6.96 o 
  10   6   4      134.73      133.02     39.77 o 
  12   6   4        1.32       23.79     27.06 o 
  14   6   4        6.88       41.58     29.60 o 
  16   6   4       14.89       47.03     32.87 o 
 -17   7   4       92.18      123.65     37.59 o 
 -15   7   4       40.54       41.22     24.69 o 
 -13   7   4        5.56       16.52     18.34 o 
 -11   7   4      338.16      287.88     22.49 o 
  -9   7   4      157.64       38.02     89.34 o 
  -7   7   4        3.69        0.00      5.38 o 
  -5   7   4       90.00       92.96     10.76 o 
  -3   7   4       12.94        8.37      7.40 o 
  -1   7   4        0.11        7.98      8.35 o 
   1   7   4      669.99      655.21     28.63 o 
   3   7   4       17.00       16.11      7.98 o 
   5   7   4      178.54      170.26     15.03 o 
   7   7   4      205.35      213.71     21.23 o 
   9   7   4      128.74      134.72      9.19 o 
  11   7   4      264.24      273.82     46.30 o 
  13   7   4       57.75       11.98     25.97 o 
  15   7   4        1.07       57.20     32.32 o 
 -16   8   4        0.22        0.00     26.87 o 
 -14   8   4        2.76        0.00     29.42 o 
 -12   8   4       47.06        9.99     25.78 o 
 -10   8   4       16.63       26.33     21.24 o 
  -8   8   4       90.46       90.87     25.42 o 
  -6   8   4      401.79      354.32     18.30 o 
  -4   8   4      604.72      607.03     26.28 o 
  -2   8   4      310.54      327.24     27.55 o 
   0   8   4      404.71      444.16     25.15 o 
   2   8   4      513.18      519.20     33.03 o 
   4   8   4      120.57      116.83     39.58 o 
   6   8   4       28.55       32.04     10.61 o 
   8   8   4       13.84        0.00     22.88 o 
  10   8   4        0.48       10.53     22.15 o 
  12   8   4       41.62       67.55     32.32 o 
 -13   9   4      223.72      158.15     41.22 o 
 -11   9   4       19.10        0.00     28.69 o 
  -9   9   4       76.65       72.45     26.51 o 
  -7   9   4       24.59       93.33     32.14 o 
  -5   9   4       79.53       73.68     15.07 o 
  -3   9   4       14.45        0.00     10.47 o 
  -1   9   4        1.30        9.83      8.83 o 
   1   9   4      321.90      302.58     27.53 o 
   3   9   4       29.81       11.07     27.24 o 
   5   9   4       11.39       16.31     18.07 o 
   7   9   4      376.35      330.47     51.57 o 
   9   9   4        5.21        0.00     21.97 o 
  11   9   4        1.12       31.96     31.23 o 
 -10  10   4        1.18       70.63     32.14 o 
  -8  10   4       43.81       34.32     23.97 o 
  -6  10   4      378.27      326.48     48.12 o 
  -4  10   4       69.57       33.72     47.85 o 
  -2  10   4      629.76      716.36     42.74 o 
   0  10   4      122.59       99.31     17.26 o 
   2  10   4        0.18        0.00     20.52 o 
   4  10   4        0.86        0.00     24.51 o 
   6  10   4      132.06      116.94     35.23 o 
 -23   1   5       63.33       56.11     24.69 o 
 -21   1   5        8.80       15.15     11.47 o 
 -19   1   5       41.40       17.43     13.74 o 
 -17   1   5        2.84        0.00     13.18 o 
 -15   1   5       30.45       24.80      7.50 o 
 -13   1   5        8.05        0.67      2.78 o 
 -11   1   5      610.70      570.26     14.63 o 
  -9   1   5      970.03     1030.39     18.55 o 
  -7   1   5        3.29        0.00      4.90 o 
  -5   1   5     2524.23     2701.83     38.27 o 
  -3   1   5      666.86      630.26     32.50 o 
  -1   1   5       54.68       59.25     10.06 o 
   1   1   5       74.30      110.91     12.07 o 
   3   1   5     4595.90     4885.11     79.28 o 
   5   1   5      736.64      762.41     24.16 o 
   7   1   5     4392.23     4499.07     61.80 o 
   9   1   5      124.90      161.09     12.08 o 
  11   1   5       34.56       27.31      8.25 o 
  13   1   5     2049.80     1983.28     43.08 o 
  15   1   5      240.58      204.25     15.67 o 
  17   1   5      156.99      134.74     16.17 o 
  19   1   5        3.41        4.16     10.40 o 
 -22   2   5        1.84        0.00     23.42 o 
 -20   2   5      154.58      138.91     35.04 o 
 -18   2   5       41.95       65.55     23.24 o 
 -16   2   5      177.91      169.68     21.61 o 
 -14   2   5      131.63      140.41     13.13 o 
 -12   2   5     1582.24     1580.01     37.73 o 
 -10   2   5     1244.41     1363.33     31.26 o 
  -8   2   5       26.85       25.59      7.17 o 
  -6   2   5      152.08      171.05     21.06 o 
  -4   2   5       11.21       21.50      7.70 o 
  -2   2   5     1465.07     1496.20    102.86 o 
   0   2   5    42752.56    43446.15    426.80 o 
   2   2   5     1426.47     1380.78     38.61 o 
   4   2   5     1166.76     1248.26     26.11 o 
   6   2   5     2051.83     2352.69     68.69 o 
   8   2   5        5.92        3.53      6.59 o 
  10   2   5       64.08       62.52      9.09 o 
  12   2   5       75.61       82.66     12.51 o 
  14   2   5        3.22        0.83      8.66 o 
  16   2   5       57.92       71.46     12.55 o 
  18   2   5       61.43       57.45     18.52 o 
  20   2   5       23.96        0.00     28.14 o 
 -21   3   5       27.98       45.58     27.78 o 
 -19   3   5       84.73       80.98     12.96 o 
 -17   3   5      172.31      224.57     18.73 o 
 -15   3   5       49.30       32.00      8.33 o 
 -13   3   5      333.67      333.77     17.05 o 
 -11   3   5       52.80       52.48      7.60 o 
  -9   3   5     8406.45     8073.67     96.64 o 
  -7   3   5     1032.69      968.99     39.67 o 
  -5   3   5      950.50      969.45     36.50 o 
  -3   3   5     3730.35     3978.88     84.07 o 
  -1   3   5    12171.12    12650.27     94.16 o 
   1   3   5      148.31      160.19     13.00 o 
   3   3   5     8257.38     9113.77    107.47 o 
   5   3   5     2463.29     2489.50     38.62 o 
   7   3   5     1501.28     1381.57     49.28 o 
   9   3   5      940.11      950.15     27.87 o 
  11   3   5       32.14       21.67      9.64 o 
  13   3   5       61.65       64.38     11.18 o 
  15   3   5        8.81        0.00      8.17 o 
  17   3   5      256.00      274.87     34.50 o 
  19   3   5      217.54      212.26     45.21 o 
 -22   4   5       55.37       92.60     35.41 o 
 -20   4   5      114.28      118.93     36.68 o 
 -18   4   5      156.24      124.74     35.41 o 
 -16   4   5      813.86      788.23     68.82 o 
 -14   4   5     1571.95     1469.51     88.25 o 
 -12   4   5     1502.02     1378.54     80.98 o 
 -10   4   5     2157.50     1875.55     41.78 o 
  -8   4   5       22.53       26.36      5.36 o 
  -6   4   5     4440.78     4790.39     78.08 o 
  -4   4   5      353.95      391.80     16.72 o 
  -2   4   5     1451.92     1353.35     32.14 o 
   0   4   5     1255.92     1276.06     32.81 o 
   2   4   5      444.93      516.72     19.85 o 
   4   4   5     2039.04     2021.35     39.71 o 
   6   4   5     2661.27     2651.61     58.29 o 
   8   4   5     3296.22     3222.40     49.32 o 
  10   4   5      139.42      155.15     13.95 o 
  12   4   5     1240.83     1282.26     37.12 o 
  14   4   5       67.95       80.64     11.04 o 
  16   4   5       36.08       66.75     14.81 o 
  18   4   5      276.20      271.82     49.39 o 
 -21   5   5       18.60        0.00     24.51 o 
 -19   5   5      262.12      319.76     53.57 o 
 -17   5   5       87.31      102.41     33.23 o 
 -15   5   5     1712.06     1839.93    107.31 o 
 -13   5   5     1102.01     1055.15     78.44 o 
 -11   5   5      684.39      648.65     45.21 o 
  -9   5   5      216.10      178.79      9.20 o 
  -7   5   5       84.13      123.66      9.80 o 
  -5   5   5      164.68      145.59     15.34 o 
  -3   5   5      775.32      729.47     24.91 o 
  -1   5   5     2225.03     2086.65     43.61 o 
   1   5   5     1081.27     1034.36     38.66 o 
   3   5   5     1478.34     1526.54     39.20 o 
   5   5   5      344.30      354.41     22.60 o 
   7   5   5     3676.66     3602.75     57.95 o 
   9   5   5       47.77       37.25      8.10 o 
  11   5   5      302.78      282.51     17.22 o 
  13   5   5        9.34       11.09      9.76 o 
  15   5   5      181.51      189.53     32.14 o 
  17   5   5      414.42      476.28     64.28 o 
 -18   6   5      643.58      649.32     73.72 o 
 -16   6   5        0.06       53.93     31.23 o 
 -14   6   5      183.43      169.41     39.40 o 
 -12   6   5      560.63      598.09     47.30 o 
 -10   6   5     1215.81     1370.19     43.56 o 
  -8   6   5      870.31      835.89     26.54 o 
  -6   6   5     1420.02     1404.28     41.59 o 
  -4   6   5       27.19       18.68      6.79 o 
  -2   6   5     1702.42     1676.13     37.02 o 
   0   6   5     1195.47     1217.40     44.66 o 
   2   6   5     1131.58     1106.85     35.31 o 
   4   6   5      710.29      697.62     25.12 o 
   6   6   5     3729.03     3659.94     61.22 o 
   8   6   5       88.30       86.58     12.07 o 
  10   6   5      237.09      244.55     17.75 o 
  12   6   5       65.65       98.23     34.68 o 
  14   6   5      385.35      404.37     57.20 o 
  16   6   5      171.82      214.81     47.03 o 
 -17   7   5     1143.84     1285.75    102.77 o 
 -15   7   5       12.57        0.00     21.06 o 
 -13   7   5     1631.70     1551.40    103.32 o 
 -11   7   5       25.99       55.69     15.71 o 
  -9   7   5      369.87      426.71     50.84 o 
  -7   7   5      977.70      926.70     34.05 o 
  -5   7   5      242.62      267.15     16.52 o 
  -3   7   5      379.29      388.88     21.58 o 
  -1   7   5     4430.63     4424.48     72.39 o 
   1   7   5     4380.17     4440.72     74.35 o 
   3   7   5     1354.21     1395.31     49.77 o 
   5   7   5      573.47      587.13     27.29 o 
   7   7   5      136.07      124.70     12.75 o 
   9   7   5     1964.72     1958.47     57.60 o 
  11   7   5       51.96       19.79     27.42 o 
  13   7   5      215.74      232.06     49.57 o 
  15   7   5      153.37      235.33     51.21 o 
 -16   8   5       33.05        0.00     31.96 o 
 -14   8   5        4.21        0.00     29.60 o 
 -12   8   5       53.55       32.50     28.51 o 
 -10   8   5      701.51      690.90     69.73 o 
  -8   8   5      307.61      317.02     19.05 o 
  -6   8   5       40.28       48.72      8.79 o 
  -4   8   5       26.03       28.94      8.41 o 
  -2   8   5      226.25      242.44     19.03 o 
   0   8   5     1592.80     1522.45     46.25 o 
   2   8   5     2152.80     2184.79     71.00 o 
   4   8   5      181.35      202.08     21.66 o 
   6   8   5      725.74      744.61     36.21 o 
   8   8   5      657.91      764.26     74.99 o 
  10   8   5      258.99      247.13     47.03 o 
  12   8   5        4.12       36.86     29.42 o 
 -13   9   5       30.77       20.88     27.06 o 
 -11   9   5       92.44      110.04     35.77 o 
  -9   9   5      331.07      353.90     53.57 o 
  -7   9   5      196.51      208.81     41.58 o 
  -5   9   5        7.42        0.00     10.51 o 
  -3   9   5       94.21       96.12     19.67 o 
  -1   9   5        9.87        8.62     12.38 o 
   1   9   5      273.62      266.48     26.35 o 
   3   9   5      369.82      376.20     29.87 o 
   5   9   5       29.80       22.97     22.97 o 
   7   9   5     1391.71     1558.30    105.86 o 
   9   9   5      763.68      816.74     83.34 o 
 -10  10   5       11.44       34.50     31.78 o 
  -8  10   5       10.08        5.08     22.52 o 
  -6  10   5      149.35      200.28     39.77 o 
  -4  10   5      188.16      210.12     24.67 o 
  -2  10   5      371.00      416.48     33.63 o 
   0  10   5       17.63       20.30     15.34 o 
   2  10   5       61.13       45.72     13.37 o 
   4  10   5       67.63       62.10     28.33 o 
   6  10   5      481.70      527.67     65.55 o 
 -22   0   6       17.15        0.00     19.43 o 
 -20   0   6      743.83      672.57     57.56 o 
 -18   0   6     4352.70     4169.03     71.33 o 
 -16   0   6       14.46       28.82      8.23 o 
 -14   0   6     1621.80     1507.10     48.66 o 
 -12   0   6      478.86      546.37     28.87 o 
 -10   0   6     3729.69     3522.42     73.45 o 
  -8   0   6     1385.33     1292.64     26.04 o 
  -6   0   6     5585.83     5539.42     81.98 o 
  -4   0   6     8974.14     8702.15     81.33 o 
  -2   0   6      136.63      147.80     19.25 o 
   0   0   6     1605.25     1491.30     54.29 o 
   2   0   6     7491.45     7597.41    125.83 o 
   4   0   6     1348.01     1270.32     55.74 o 
   6   0   6    17866.37    17904.43    157.01 o 
   8   0   6      176.70      141.09     24.51 o 
  10   0   6      959.09     1009.83     43.14 o 
  12   0   6     1810.88     1787.62     60.99 o 
  14   0   6     8066.10     8042.82    190.84 o 
  16   0   6     2078.66     2195.64    107.13 o 
  18   0   6      444.77      453.68     41.40 o 
 -23   1   6       12.58        0.00     26.51 o 
 -21   1   6      164.45      145.13     25.33 o 
 -19   1   6      667.78      641.22     28.33 o 
 -17   1   6      300.68      313.59     23.74 o 
 -15   1   6        3.95        0.00      4.98 o 
 -13   1   6     1905.08     1807.60     26.52 o 
 -11   1   6      400.48      306.04     12.22 o 
  -9   1   6       52.62       87.28     10.09 o 
  -7   1   6     2102.60     2039.88     37.28 o 
  -5   1   6     1096.29     1106.16     24.51 o 
  -3   1   6     9559.85     9250.31    130.92 o 
  -1   1   6     1818.13     1778.35     67.37 o 
   1   1   6     1706.15     1859.34     44.47 o 
   3   1   6      296.76      237.37     14.46 o 
   5   1   6    10576.11    10687.67    104.90 o 
   7   1   6     5298.73     5259.03    103.88 o 
   9   1   6      782.06      777.79     33.52 o 
  11   1   6      124.07      122.66     13.36 o 
  13   1   6     2355.84     2519.43     50.84 o 
  15   1   6      971.80     1016.45     34.34 o 
  17   1   6      184.02      195.26     19.72 o 
  19   1   6      193.14      192.14     29.58 o 
 -22   2   6      484.80      501.34     60.47 o 
 -20   2   6      115.75       89.88     28.33 o 
 -18   2   6       21.80       26.02     11.94 o 
 -16   2   6       47.27       50.12     13.65 o 
 -14   2   6        0.26        4.90      7.37 o 
 -12   2   6       80.22       52.35      9.18 o 
 -10   2   6     6371.60     6185.28     90.79 o 
  -8   2   6     6186.96     6362.69     89.06 o 
  -6   2   6     2798.00     2898.35     81.89 o 
  -4   2   6     1512.18     1402.48     37.48 o 
  -2   2   6      830.93     1006.11     40.49 o 
   0   2   6      897.65     1024.95     34.15 o 
   2   2   6       11.01       42.54     10.62 o 
   4   2   6      111.91       10.17     10.62 o 
   6   2   6      685.48      587.32     23.77 o 
   8   2   6     3688.38     3641.37     54.00 o 
  10   2   6       64.79       54.74      9.60 o 
  12   2   6     2083.58     2017.47     50.79 o 
  14   2   6      516.66      525.36     30.79 o 
  16   2   6       33.84       33.49     14.22 o 
  18   2   6        0.93       18.94     13.44 o 
 -21   3   6      227.65      209.72     42.13 o 
 -19   3   6       12.12        2.24      8.67 o 
 -17   3   6       28.40       22.86      7.19 o 
 -15   3   6        4.06        3.92      6.62 o 
 -13   3   6      657.20      646.17     21.69 o 
 -11   3   6     3304.78     3075.25     59.19 o 
  -9   3   6     2202.47     2193.55     36.38 o 
  -7   3   6      617.24      661.18     26.06 o 
  -5   3   6     8036.98     8665.09    120.02 o 
  -3   3   6     3878.06     3882.90    128.65 o 
  -1   3   6     6510.74     6457.58     71.51 o 
   1   3   6    10049.18    10254.03    168.91 o 
   3   3   6       22.07       59.44      9.58 o 
   5   3   6     1520.33     1426.23     31.46 o 
   7   3   6     1190.04     1198.32     34.53 o 
   9   3   6      905.96      889.34     31.48 o 
  11   3   6      708.90      752.39     30.08 o 
  13   3   6     1919.37     1875.62     49.18 o 
  15   3   6        7.79        3.94     14.98 o 
  17   3   6       26.74       13.53     17.89 o 
  19   3   6        8.97        0.00     29.23 o 
 -22   4   6       85.63      104.59     33.59 o 
 -20   4   6        5.17        1.27     25.60 o 
 -18   4   6      345.69      280.36     46.30 o 
 -16   4   6      736.36      675.49     22.61 o 
 -14   4   6     1306.66     1192.77     62.10 o 
 -12   4   6     3930.48     3849.35     63.45 o 
 -10   4   6      364.15      347.49     17.60 o 
  -8   4   6      119.60       78.87      9.95 o 
  -6   4   6      202.39      259.81     33.05 o 
  -4   4   6        0.18        6.49      7.90 o 
  -2   4   6     6881.16     7071.71     76.33 o 
   0   4   6     3418.70     3401.52     79.04 o 
   2   4   6     8785.94     9113.27     97.85 o 
   4   4   6     1404.46     1437.60     40.91 o 
   6   4   6      686.74      614.09     22.98 o 
   8   4   6     3904.68     3885.52     84.21 o 
  10   4   6      115.59      138.04     14.61 o 
  12   4   6      502.18      533.80     26.02 o 
  14   4   6       86.02      102.30     13.34 o 
  16   4   6       82.52      106.75     19.01 o 
  18   4   6      172.50      218.08     46.48 o 
 -21   5   6       29.13       94.24     36.50 o 
 -19   5   6      173.98      186.30     43.22 o 
 -17   5   6       20.44       72.09     31.96 o 
 -15   5   6      131.02      148.89     35.59 o 
 -13   5   6      790.53      709.43     65.55 o 
 -11   5   6      163.57      171.94     22.42 o 
  -9   5   6      163.87      162.54     11.43 o 
  -7   5   6       61.67       64.29      9.20 o 
  -5   5   6       27.03       67.91     11.98 o 
  -3   5   6     2929.04     2913.12     51.27 o 
  -1   5   6      107.64      118.19     12.42 o 
   1   5   6      739.91      806.26     26.03 o 
   3   5   6      203.87      229.09     18.43 o 
   5   5   6     1523.73     1403.49     37.39 o 
   7   5   6        0.17        0.00      6.99 o 
   9   5   6     1176.99     1128.48     30.80 o 
  11   5   6      118.20      118.86     12.62 o 
  13   5   6        0.22        0.00     12.44 o 
  15   5   6       89.73       89.28     39.40 o 
  17   5   6      172.97      115.48     33.41 o 
 -20   6   6       47.82       13.80     26.33 o 
 -18   6   6       37.52       55.38     26.51 o 
 -16   6   6      154.50      182.85     43.22 o 
 -14   6   6      369.62      318.67     47.76 o 
 -12   6   6      756.69      747.37     27.20 o 
 -10   6   6       28.88       11.62     18.16 o 
  -8   6   6      425.54      424.60     22.21 o 
  -6   6   6      167.71      180.21     17.32 o 
  -4   6   6      118.24      119.38     12.74 o 
  -2   6   6      482.77      464.36     20.38 o 
   0   6   6      172.19      207.77     15.02 o 
   2   6   6      254.17      277.50     22.53 o 
   4   6   6     1012.68     1039.45     35.54 o 
   6   6   6       10.43        0.00     10.44 o 
   8   6   6      927.16      875.55     25.09 o 
  10   6   6      570.32      477.28     18.19 o 
  12   6   6       29.82       38.31     29.60 o 
  14   6   6       32.20       67.73     33.77 o 
  16   6   6       52.10       39.58     32.14 o 
 -17   7   6        7.08       14.53     24.88 o 
 -15   7   6      213.65      249.49     48.30 o 
 -13   7   6        2.07       57.20     26.33 o 
 -11   7   6      210.16      223.74     19.77 o 
  -9   7   6        4.28       12.86      4.63 o 
  -7   7   6       43.75       47.77     25.51 o 
  -5   7   6      124.63      132.36     13.53 o 
  -3   7   6       34.23       37.82     10.35 o 
  -1   7   6      113.36      148.73     16.23 o 
   1   7   6      538.35      535.23     27.62 o 
   3   7   6       82.23       89.74     18.16 o 
   5   7   6      366.12      358.14     26.15 o 
   7   7   6      179.63      137.53     20.43 o 
   9   7   6      133.95      138.12     16.34 o 
  11   7   6       51.91       61.55     35.59 o 
  13   7   6        0.82       20.70     25.06 o 
 -16   8   6        4.89        0.00     26.33 o 
 -14   8   6       11.27       68.82     31.59 o 
 -12   8   6       61.61        1.09     24.33 o 
 -10   8   6       12.66        0.00     17.25 o 
  -8   8   6      231.25      185.21     35.04 o 
  -6   8   6       30.11       26.16     13.07 o 
  -4   8   6        1.61        3.90     10.44 o 
  -2   8   6     1265.17     1304.56     42.50 o 
   0   8   6      373.95      369.85     29.42 o 
   2   8   6        2.31        9.29     18.88 o 
   4   8   6        5.06        2.82      9.75 o 
   6   8   6        6.36        0.00      9.25 o 
   8   8   6        5.01        0.00     22.33 o 
  10   8   6       50.37       35.04     22.88 o 
  12   8   6       47.51       65.37     33.41 o 
 -13   9   6        4.64        7.44     21.61 o 
 -11   9   6      161.78      203.91     45.76 o 
  -9   9   6        1.46        0.00     22.52 o 
  -7   9   6       52.38       25.60     23.61 o 
  -5   9   6      210.57      233.25     23.99 o 
  -3   9   6      361.71      374.36     33.86 o 
  -1   9   6      413.67      448.35     33.57 o 
   1   9   6        0.02        0.00     12.71 o 
   3   9   6      425.51      485.76     34.89 o 
   5   9   6      749.05      754.28     71.72 o 
   7   9   6      392.68      415.45     56.29 o 
   9   9   6        0.29       16.89     24.69 o 
  -8  10   6        1.38        4.36     25.97 o 
  -6  10   6      273.79      309.41     48.48 o 
  -4  10   6       60.01       55.91     27.87 o 
  -2  10   6       61.71       58.85     18.52 o 
   0  10   6       34.99       56.69     16.41 o 
   2  10   6       57.25       28.08     22.70 o 
   4  10   6        4.25       24.33     23.97 o 
   6  10   6       12.00       51.02     27.60 o 
 -23   1   7       67.54       60.65     29.05 o 
 -21   1   7       86.99       32.67     23.06 o 
 -19   1   7       26.51       24.77      9.78 o 
 -17   1   7        7.45       13.04      6.91 o 
 -15   1   7      430.15      396.53     14.31 o 
 -13   1   7      574.03      541.75     16.20 o 
 -11   1   7      542.12      593.88     26.82 o 
  -9   1   7        5.56       24.09     11.17 o 
  -7   1   7     1442.73     1510.45     30.10 o 
  -5   1   7     2512.66     2741.64     41.76 o 
  -3   1   7     1198.09     1316.25     62.92 o 
  -1   1   7      616.78      590.75     27.05 o 
   1   1   7      193.04      180.10     27.60 o 
   3   1   7       46.60       48.45      9.34 o 
   5   1   7     1408.41     1525.15     38.52 o 
   7   1   7      156.77      137.96     12.29 o 
   9   1   7      219.64      272.35     17.04 o 
  11   1   7      327.71      357.22     23.49 o 
  13   1   7      432.55      446.91     23.01 o 
  15   1   7      707.25      626.19     33.13 o 
  17   1   7       15.83       22.97     13.13 o 
  19   1   7       99.08      137.76     50.48 o 
 -22   2   7      186.29      213.54     41.76 o 
 -20   2   7        4.22       19.61     25.24 o 
 -18   2   7       63.61       43.71     20.61 o 
 -16   2   7       24.80        3.15      6.69 o 
 -14   2   7      910.18      864.70     41.48 o 
 -12   2   7      379.07      380.98     19.51 o 
 -10   2   7       62.77       83.46      8.00 o 
  -8   2   7     3425.97     3721.67     54.76 o 
  -6   2   7       26.05       45.84     11.21 o 
  -4   2   7    14147.16    15494.44    152.98 o 
  -2   2   7    13875.83    14797.23    131.75 o 
   0   2   7     1573.10     1616.44     45.96 o 
   2   2   7    13704.33    14342.92    238.23 o 
   4   2   7      264.95      344.22     18.91 o 
   6   2   7     1143.02     1373.27     37.78 o 
   8   2   7       94.49       99.23     14.33 o 
  10   2   7      120.99      135.87     14.94 o 
  12   2   7       12.61       19.72      9.83 o 
  14   2   7        0.67        4.33      8.82 o 
  16   2   7      318.01      340.10     31.31 o 
  18   2   7       37.83       30.51     26.42 o 
 -21   3   7      313.41      270.91     46.85 o 
 -19   3   7       53.73       55.95     12.80 o 
 -17   3   7      210.94      229.77     17.05 o 
 -15   3   7       36.68       37.01      8.78 o 
 -13   3   7       37.11       33.18     12.06 o 
 -11   3   7     6199.94     6224.63    114.22 o 
  -9   3   7      493.93      527.15     21.18 o 
  -7   3   7      417.09      352.88     23.33 o 
  -5   3   7      308.45      304.14     26.33 o 
  -3   3   7    14044.44    15018.59    137.96 o 
  -1   3   7     4826.64     5179.31     67.50 o 
   1   3   7     3339.88     3608.89     59.96 o 
   3   3   7     3859.92     4054.04     80.04 o 
   5   3   7      426.08      369.06     20.21 o 
   7   3   7        4.83        9.32      7.37 o 
   9   3   7      113.64       98.69     15.00 o 
  11   3   7      131.77      149.94     15.99 o 
  13   3   7        0.89        0.00     10.18 o 
  15   3   7      137.07      114.80     18.77 o 
  17   3   7      104.06       60.15     16.88 o 
 -22   4   7       44.92       31.78     25.42 o 
 -20   4   7      215.45      269.64     49.03 o 
 -18   4   7       52.53       42.31     20.70 o 
 -16   4   7      113.83       88.20     12.07 o 
 -14   4   7     1137.93     1153.51     34.52 o 
 -12   4   7      544.52      541.05     20.40 o 
 -10   4   7     1270.60     1217.18     41.44 o 
  -8   4   7      330.82      355.26     20.85 o 
  -6   4   7     1863.39     1844.66     48.40 o 
  -4   4   7     2236.45     2113.56     53.67 o 
  -2   4   7      647.54      613.62     27.06 o 
   0   4   7     5376.00     5450.08     93.05 o 
   2   4   7     9039.28     8540.68     98.83 o 
   4   4   7     2417.39     2406.26     46.90 o 
   6   4   7       99.65      111.23     10.39 o 
   8   4   7      190.22      196.06     20.47 o 
  10   4   7      139.50      128.74     14.79 o 
  12   4   7      374.76      395.92     23.91 o 
  14   4   7      663.17      639.29     49.75 o 
  16   4   7        2.53       11.80     19.34 o 
 -21   5   7       29.34        0.00     31.41 o 
 -19   5   7      144.57      135.28     40.86 o 
 -17   5   7      244.12      247.85     46.85 o 
 -15   5   7      892.35      896.09     74.63 o 
 -13   5   7       23.26        0.00     20.70 o 
 -11   5   7      110.93      114.91     13.80 o 
  -9   5   7     1175.31     1117.63     35.91 o 
  -7   5   7      978.91      996.69     32.01 o 
  -5   5   7     4077.96     3862.89     79.35 o 
  -3   5   7      635.25      596.64     42.92 o 
  -1   5   7      182.20      188.22     13.49 o 
   1   5   7      520.89      530.34     19.99 o 
   3   5   7      445.24      475.89     23.04 o 
   5   5   7      490.37      504.97     27.12 o 
   7   5   7      155.45      156.25     14.97 o 
   9   5   7     1074.79      955.50     49.48 o 
  11   5   7      364.13      361.49     30.76 o 
  13   5   7      538.40      639.09     41.87 o 
  15   5   7      228.75      189.84     25.35 o 
 -18   6   7        1.80       53.75     29.05 o 
 -16   6   7       92.09      144.90     39.95 o 
 -14   6   7       63.02       72.27     25.24 o 
 -12   6   7      647.54      710.73     69.64 o 
 -10   6   7      390.21      366.70     19.26 o 
  -8   6   7       93.16       72.98     11.63 o 
  -6   6   7      114.59      125.25     15.58 o 
  -4   6   7     5109.18     4989.44     72.71 o 
  -2   6   7     1895.80     1811.98     45.90 o 
   0   6   7      974.47      968.54     30.82 o 
   2   6   7     3478.74     3452.40     65.32 o 
   4   6   7     3090.65     3090.07     62.59 o 
   6   6   7        0.65       10.04     10.81 o 
   8   6   7       45.58       30.10      7.90 o 
  10   6   7       39.52       24.70     15.75 o 
  12   6   7      148.12      149.05     22.79 o 
  14   6   7      121.69      104.02     19.31 o 
 -17   7   7        5.85       56.65     32.87 o 
 -15   7   7      360.93      344.27     52.11 o 
 -13   7   7     1471.43     1498.93    102.23 o 
 -11   7   7      449.53      452.86     55.20 o 
  -9   7   7       43.02       40.02     10.17 o 
  -7   7   7       39.30       48.24     25.24 o 
  -5   7   7      530.07      491.51     31.07 o 
  -3   7   7     5330.92     5443.45     81.71 o 
  -1   7   7     4045.37     4038.88     72.97 o 
   1   7   7     2437.22     2402.05     70.32 o 
   3   7   7     1703.00     1671.99     57.63 o 
   5   7   7       94.12       74.64     13.27 o 
   7   7   7      284.39      294.53     24.73 o 
   9   7   7        4.56        0.00     10.71 o 
  11   7   7      138.73      154.70     36.50 o 
  13   7   7       86.15      124.93     43.58 o 
 -16   8   7       52.11      183.39     48.66 o 
 -14   8   7      721.48      750.64     78.26 o 
 -12   8   7      604.49      685.82     74.99 o 
 -10   8   7       16.74        0.00     18.34 o 
  -8   8   7       32.01       15.07     20.88 o 
  -6   8   7      522.67      599.09     34.30 o 
  -4   8   7     2041.99     2019.73     58.90 o 
  -2   8   7      170.83      182.31     21.18 o 
   0   8   7       84.28       61.62     24.24 o 
   2   8   7      325.93      322.16     27.83 o 
   4   8   7      739.40      841.82     69.91 o 
   6   8   7      485.29      503.19     32.29 o 
   8   8   7       95.97       49.39     25.97 o 
  10   8   7      166.80      161.24     40.49 o 
 -13   9   7       55.63      122.02     38.49 o 
 -11   9   7       14.41        0.00     24.33 o 
  -9   9   7       76.04       96.24     35.04 o 
  -7   9   7      412.70      424.71     53.75 o 
  -5   9   7     1073.18     1168.61     71.18 o 
  -3   9   7       49.74       21.96     21.34 o 
  -1   9   7      113.55       80.23     16.74 o 
   1   9   7       20.20       13.81     20.16 o 
   3   9   7      348.50      411.76     32.59 o 
   5   9   7      284.06      348.27     52.48 o 
   7   9   7       95.06      112.22     38.13 o 
   9   9   7        8.24        0.00     27.60 o 
  -8  10   7       61.57      102.59     30.69 o 
  -6  10   7      226.69      219.71     42.13 o 
  -4  10   7       29.65       54.74     33.23 o 
  -2  10   7       30.13       32.12     14.19 o 
   0  10   7       49.82       31.65     32.87 o 
   2  10   7      174.90      260.75     45.39 o 
   4  10   7      659.20      734.85     73.36 o 
 -22   0   8      170.54      271.82     41.22 o 
 -20   0   8      690.58      633.34     55.93 o 
 -18   0   8       14.03        0.00      8.90 o 
 -16   0   8     2828.26     2812.05     89.52 o 
 -14   0   8     2337.71     2336.05     61.83 o 
 -12   0   8      121.81      128.19     17.07 o 
 -10   0   8     2659.27     2646.02     49.04 o 
  -8   0   8     4838.29     4817.02     67.15 o 
  -6   0   8     1189.78     1104.49     35.04 o 
  -4   0   8       31.28       33.21     10.72 o 
  -2   0   8       73.02       88.97     17.98 o 
   0   0   8      219.64      172.86     23.24 o 
   2   0   8     8001.08     8160.05    131.01 o 
   4   0   8    17098.64    18268.75    234.96 o 
   6   0   8       35.03       66.64     19.79 o 
   8   0   8     2485.74     2530.38     68.88 o 
  10   0   8      165.66      155.70     20.29 o 
  12   0   8      872.99      891.19     67.00 o 
  14   0   8     1294.84     1238.00     81.71 o 
  16   0   8       15.78       16.60     13.72 o 
  18   0   8      222.68      235.28     31.32 o 
 -23   1   8      246.59      339.65     64.28 o 
 -21   1   8      652.76      688.22     42.27 o 
 -19   1   8      228.15      212.26     23.97 o 
 -17   1   8      257.52      273.71     27.76 o 
 -15   1   8     2702.04     2700.84     65.05 o 
 -13   1   8     2882.14     2905.69     65.34 o 
 -11   1   8      209.20      236.76     18.22 o 
  -9   1   8     6275.66     6303.26     69.98 o 
  -7   1   8     3939.47     3918.06     52.44 o 
  -5   1   8      329.50      399.64     17.98 o 
  -3   1   8      166.93      189.20     22.79 o 
  -1   1   8       31.89       23.90      9.90 o 
   1   1   8     3596.05     3698.88    131.37 o 
   3   1   8     4010.02     4027.28     66.28 o 
   5   1   8        0.71        0.00      7.16 o 
   7   1   8     2186.13     2220.74     44.91 o 
   9   1   8      730.24      696.99     30.40 o 
  11   1   8      564.13      568.69     29.92 o 
  13   1   8     1236.39     1319.65     56.58 o 
  15   1   8       26.36        4.21     34.86 o 
  17   1   8      595.55      546.49     70.82 o 
 -22   2   8      168.83      228.06     41.58 o 
 -20   2   8      231.04      259.28     25.51 o 
 -18   2   8       15.96        9.05     11.26 o 
 -16   2   8     3051.36     3062.33     77.70 o 
 -14   2   8     1848.66     1820.43     44.31 o 
 -12   2   8      524.15      560.45     23.96 o 
 -10   2   8      996.85     1020.18     71.36 o 
  -8   2   8     1913.83     2003.22    118.93 o 
  -6   2   8     5177.46     5454.59    109.95 o 
  -4   2   8      848.44      734.34     30.99 o 
  -2   2   8       46.49       44.14     13.53 o 
   0   2   8     2552.10     2467.79     59.83 o 
   2   2   8     5843.23     5884.27     95.01 o 
   4   2   8      190.25      125.68     13.02 o 
   6   2   8       19.14       18.42      8.49 o 
   8   2   8     1176.74     1210.36     34.81 o 
  10   2   8     2468.13     2380.01     57.23 o 
  12   2   8       21.12       28.09     10.04 o 
  14   2   8      463.99      462.53     36.23 o 
  16   2   8       24.69       22.68     28.24 o 
  18   2   8      132.98      161.52     24.97 o 
 -21   3   8       34.43       84.07     30.32 o 
 -19   3   8       42.02        9.77     34.50 o 
 -17   3   8       17.69       17.02      7.43 o 
 -15   3   8     4470.18     4612.11     75.75 o 
 -13   3   8     5389.58     5131.78     72.65 o 
 -11   3   8       56.93       55.46      8.41 o 
  -9   3   8        4.76       21.32      7.72 o 
  -7   3   8        0.23        0.00      8.43 o 
  -5   3   8     8920.29     9025.20    109.28 o 
  -3   3   8      372.24      418.68     25.43 o 
  -1   3   8     3893.09     3967.58     76.97 o 
   1   3   8     2500.73     2936.41     56.96 o 
   3   3   8      362.70      365.08     25.93 o 
   5   3   8     1656.05     1802.30     45.48 o 
   7   3   8      279.07      270.34     20.77 o 
   9   3   8     1671.82     1610.96     46.22 o 
  11   3   8      408.36      435.34     29.16 o 
  13   3   8      197.61      167.42     17.24 o 
  15   3   8       38.02       41.81     20.25 o 
  17   3   8        0.04        1.89     15.34 o 
 -22   4   8      219.84      238.78     48.48 o 
 -20   4   8       29.42        0.00     23.24 o 
 -18   4   8      213.38      165.24     37.95 o 
 -16   4   8       78.43       72.72     11.38 o 
 -14   4   8     1379.41     1329.90     40.83 o 
 -12   4   8      934.72      857.37     23.38 o 
 -10   4   8        0.47        7.87      6.64 o 
  -8   4   8     1460.93     1387.96     38.44 o 
  -6   4   8     3089.76     3101.70    104.30 o 
  -4   4   8      104.50      102.12     14.09 o 
  -2   4   8      158.26      148.43     16.92 o 
   0   4   8       98.46      108.68     12.89 o 
   2   4   8      891.91      827.77     28.30 o 
   4   4   8      711.38      659.00     26.21 o 
   6   4   8        0.23        0.00      8.26 o 
   8   4   8      373.16      368.93     23.15 o 
  10   4   8        0.21        9.27     10.43 o 
  12   4   8       10.67       29.24     10.66 o 
  14   4   8       52.89       58.66     32.59 o 
  16   4   8      119.39       77.43     45.67 o 
 -21   5   8      279.75      280.36     53.75 o 
 -19   5   8       47.29       38.31     28.14 o 
 -17   5   8      821.78      940.94     83.34 o 
 -15   5   8      165.57      116.91      8.81 o 
 -13   5   8       68.27       60.75     10.30 o 
 -11   5   8      256.76      238.39     18.50 o 
  -9   5   8      172.98      164.83     16.82 o 
  -7   5   8      476.48      457.01     23.32 o 
  -5   5   8      869.08      850.40     31.86 o 
  -3   5   8      521.97      531.95     21.98 o 
  -1   5   8      780.80      705.94     25.94 o 
   1   5   8     4934.57     5026.38     71.65 o 
   3   5   8     1632.01     1492.42     39.92 o 
   5   5   8      773.09      745.96     33.57 o 
   7   5   8      468.60      418.43     21.16 o 
   9   5   8        3.62        2.12      8.31 o 
  11   5   8      191.64      232.84     23.18 o 
  13   5   8        0.32       14.79     15.21 o 
  15   5   8        3.58        7.04     12.55 o 
 -18   6   8       52.90       18.34     25.97 o 
 -16   6   8       17.35        0.00     24.88 o 
 -14   6   8      309.85      264.38     44.31 o 
 -12   6   8      126.75      100.27      6.94 o 
 -10   6   8      221.80      196.78     16.95 o 
  -8   6   8     1037.00     1027.86     40.17 o 
  -6   6   8       10.59       14.73      9.15 o 
  -4   6   8       41.07       48.23     14.15 o 
  -2   6   8      116.90      110.57     13.71 o 
   0   6   8     6900.85     6741.26     93.57 o 
   2   6   8     2029.94     2019.52     62.82 o 
   4   6   8     2894.40     2791.45     61.59 o 
   6   6   8      181.31      190.15     24.42 o 
   8   6   8        0.85        0.00     10.21 o 
  10   6   8      592.33      566.53     40.56 o 
  12   6   8       25.34       28.52     13.96 o 
  14   6   8       11.29       10.03     29.78 o 
 -17   7   8       79.87      107.68     33.77 o 
 -15   7   8      567.15      633.34     73.36 o 
 -13   7   8        8.46       12.89     22.88 o 
 -11   7   8      491.56      425.26     55.02 o 
  -9   7   8       86.25       93.32     13.09 o 
  -7   7   8      927.22      845.35     39.77 o 
  -5   7   8       41.24       31.63     19.34 o 
  -3   7   8        0.01        0.00      8.43 o 
  -1   7   8       19.96       21.08     10.79 o 
   1   7   8       63.93       27.93     13.70 o 
   3   7   8       16.59       10.92     11.35 o 
   5   7   8       11.97        0.00     11.81 o 
   7   7   8        8.87        0.00     15.55 o 
   9   7   8        0.05       21.68     17.07 o 
  11   7   8       21.50        0.00     27.60 o 
  13   7   8       20.35        1.63     26.33 o 
 -16   8   8      208.98      102.23     35.23 o 
 -14   8   8       50.40       48.66     29.60 o 
 -12   8   8      816.14      775.52     77.53 o 
 -10   8   8      263.38      271.82     45.94 o 
  -8   8   8       39.69       39.77     26.87 o 
  -6   8   8      107.48      122.15     17.35 o 
  -4   8   8        9.95       12.64      9.73 o 
  -2   8   8      683.83      675.22     40.38 o 
   0   8   8      186.56      181.80     29.69 o 
   2   8   8     1237.35     1262.09     54.64 o 
   4   8   8       27.58       19.48     11.58 o 
   6   8   8        0.05       15.64     21.61 o 
   8   8   8       12.89        0.00     22.15 o 
  10   8   8       31.27        0.00     24.15 o 
 -13   9   8        1.92        0.00     21.97 o 
 -11   9   8       43.73       47.57     29.60 o 
  -9   9   8      235.04      197.56     44.12 o 
  -7   9   8       78.44       90.06     29.78 o 
  -5   9   8      133.45      110.94     27.78 o 
  -3   9   8       18.61        4.38     12.05 o 
  -1   9   8      159.49       88.38     18.15 o 
   1   9   8       30.94       24.39     13.73 o 
   3   9   8      517.57      548.94     38.57 o 
   5   9   8      241.92      164.87     36.86 o 
   7   9   8       15.90       65.00     31.41 o 
  -8  10   8       98.86      102.95     29.96 o 
  -6  10   8        1.15        0.00     18.88 o 
  -4  10   8        4.47        0.00     12.48 o 
  -2  10   8      220.27      179.93     47.85 o 
   0  10   8        0.93       21.98     14.56 o 
   2  10   8      254.23      399.29     55.56 o 
 -23   1   9       45.31       71.61     19.06 o 
 -21   1   9      340.70      311.77     30.05 o 
 -19   1   9        6.73       16.42     12.35 o 
 -17   1   9      940.15      867.22     32.28 o 
 -15   1   9       35.29       19.13     12.62 o 
 -13   1   9      219.08      221.39     19.89 o 
 -11   1   9      172.51      180.07     13.00 o 
  -9   1   9        0.25        0.00      5.71 o 
  -7   1   9     5237.95     5667.37     66.74 o 
  -5   1   9     2674.59     2854.19     48.91 o 
  -3   1   9     3062.89     3234.55     65.84 o 
  -1   1   9      239.13      316.92     22.87 o 
   1   1   9      435.90      468.49     27.67 o 
   3   1   9        2.75        3.71      7.50 o 
   5   1   9     1458.33     1524.14     52.60 o 
   7   1   9      590.99      634.17     25.91 o 
   9   1   9        1.29       11.53     10.95 o 
  11   1   9      101.73       96.43     19.93 o 
  13   1   9        2.02        0.00     13.41 o 
  15   1   9      260.76      217.24     27.27 o 
  17   1   9      327.87      376.79     35.64 o 
 -22   2   9       16.45       25.78     23.61 o 
 -20   2   9      148.34      136.41     19.93 o 
 -18   2   9      226.35      227.19     23.94 o 
 -16   2   9       94.50       79.18     14.94 o 
 -14   2   9     1158.65     1232.30     48.54 o 
 -12   2   9      707.28      698.67     20.01 o 
 -10   2   9       29.64        7.95      6.16 o 
  -8   2   9      202.46      190.24     13.76 o 
  -6   2   9        4.20        4.63      8.05 o 
  -4   2   9      241.35      309.26     29.23 o 
  -2   2   9       13.04        2.22      9.29 o 
   0   2   9      591.91      691.75     33.90 o 
   2   2   9      421.27      413.23     27.65 o 
   4   2   9       21.20       11.95     10.54 o 
   6   2   9       94.90       86.55     11.17 o 
   8   2   9       43.56       46.21     11.55 o 
  10   2   9       17.31       15.72     11.09 o 
  12   2   9       30.03        5.64     10.93 o 
  14   2   9      327.92      363.62     33.28 o 
  16   2   9      122.63      120.23     23.89 o 
 -21   3   9        3.77        6.54     19.07 o 
 -19   3   9      154.41      182.85     38.86 o 
 -17   3   9      179.18      161.60     22.15 o 
 -15   3   9      567.03      526.98     25.70 o 
 -13   3   9      696.29      708.09     28.77 o 
 -11   3   9      987.66     1046.29     28.78 o 
  -9   3   9      549.96      561.51     26.52 o 
  -7   3   9     2494.00     2610.81     61.81 o 
  -5   3   9      157.22      135.79     15.71 o 
  -3   3   9     1687.87     1921.16     55.09 o 
  -1   3   9      416.49      376.55     30.32 o 
   1   3   9      161.57      138.23     14.48 o 
   3   3   9      130.59      144.64     17.78 o 
   5   3   9       77.94       71.80     10.23 o 
   7   3   9      262.01      279.64     20.45 o 
   9   3   9     1466.86     1421.81     45.72 o 
  11   3   9       65.52       65.85     12.64 o 
  13   3   9      558.78      620.07     33.37 o 
  15   3   9       70.36       48.97     17.92 o 
  17   3   9       69.33       80.07     18.78 o 
 -22   4   9      100.33       69.18     29.23 o 
 -20   4   9       80.93      144.72     39.04 o 
 -18   4   9        2.81        6.68      7.49 o 
 -16   4   9        5.49       28.09      9.58 o 
 -14   4   9      316.31      311.79     30.60 o 
 -12   4   9      111.13      114.48      8.68 o 
 -10   4   9     4079.08     4071.41     52.67 o 
  -8   4   9     8927.78     8865.54    248.67 o 
  -6   4   9       60.32       91.70     12.56 o 
  -4   4   9      543.69      594.53     34.41 o 
  -2   4   9       11.08       15.49     11.29 o 
   0   4   9     1217.80     1201.50     33.99 o 
   2   4   9      889.35     1060.89     32.86 o 
   4   4   9      122.03      143.30     16.49 o 
   6   4   9        8.26        1.26      8.13 o 
   8   4   9      854.84      772.97     34.08 o 
  10   4   9     1684.47     1693.98     50.76 o 
  12   4   9       64.57       67.47     26.21 o 
  14   4   9      395.70      448.71     51.21 o 
  16   4   9      170.37      218.50     32.96 o 
 -21   5   9      170.36      206.27     47.39 o 
 -19   5   9        3.01       49.93     27.06 o 
 -17   5   9      151.82      204.09     40.31 o 
 -15   5   9      694.93      686.72     20.30 o 
 -13   5   9      650.24      622.23     27.91 o 
 -11   5   9       19.34       36.52     10.51 o 
  -9   5   9     5100.17     5165.71     89.99 o 
  -7   5   9      974.43      838.88     38.35 o 
  -5   5   9     1372.51     1383.02     50.15 o 
  -3   5   9      543.34      502.95     26.06 o 
  -1   5   9     8555.49     8521.46     94.74 o 
   1   5   9     6940.22     7043.49     98.05 o 
   3   5   9      417.63      442.92     27.05 o 
   5   5   9        8.15        0.00     14.55 o 
   7   5   9        5.94        1.27      9.34 o 
   9   5   9     2024.82     1998.61     54.89 o 
  11   5   9     1152.00     1036.89     54.66 o 
  13   5   9        0.00        0.00     16.98 o 
  15   5   9      294.48      286.25     75.63 o 
 -18   6   9      378.92      410.55     60.28 o 
 -16   6   9      109.25      177.40     39.40 o 
 -14   6   9       44.17       81.17     26.87 o 
 -12   6   9        1.89        2.75      6.72 o 
 -10   6   9      939.07      982.58     39.20 o 
  -8   6   9     1108.93     1074.96     43.57 o 
  -6   6   9     1732.79     1714.26     57.10 o 
  -4   6   9      238.93      208.20     22.15 o 
  -2   6   9     1188.81     1159.09     39.93 o 
   0   6   9      213.53      227.49     19.68 o 
   2   6   9        1.25        0.00     10.87 o 
   4   6   9        0.36       10.62     16.14 o 
   6   6   9      111.66       78.94     29.78 o 
   8   6   9      359.64      335.92     23.93 o 
  10   6   9      287.62      358.70     34.84 o 
  12   6   9        0.45       27.14     15.45 o 
  14   6   9       51.88      105.89     21.77 o 
 -17   7   9      268.33      402.56     61.19 o 
 -15   7   9      742.25      889.19     84.25 o 
 -13   7   9       79.05       73.36     25.24 o 
 -11   7   9       26.59        8.90     20.88 o 
  -9   7   9      172.40      191.07     29.05 o 
  -7   7   9     1335.37     1360.58     51.90 o 
  -5   7   9        0.06       15.81     12.33 o 
  -3   7   9      507.39      499.78     27.41 o 
  -1   7   9       48.82       75.43     15.73 o 
   1   7   9        0.15        0.00     11.92 o 
   3   7   9       78.41       88.73     17.48 o 
   5   7   9       13.24        0.75     12.56 o 
   7   7   9      598.24      652.78     49.03 o 
   9   7   9       10.38        0.00     32.14 o 
  11   7   9        2.93       30.87     27.24 o 
 -14   8   9      773.57      943.30     87.88 o 
 -12   8   9       37.40       66.28     31.96 o 
 -10   8   9      545.76      676.02     67.00 o 
  -8   8   9      321.11      314.86     45.76 o 
  -6   8   9     1117.77     1024.06     47.67 o 
  -4   8   9      460.66      476.16     34.74 o 
  -2   8   9     2600.25     2671.53    130.01 o 
   0   8   9       64.25       39.69     17.43 o 
   2   8   9       58.18       53.55     16.36 o 
   4   8   9      276.95      261.16     26.47 o 
   6   8   9      209.63      214.67     26.27 o 
   8   8   9       28.50        3.45     20.52 o 
  10   8   9      157.95      150.89     42.67 o 
 -11   9   9      607.28      546.73     66.82 o 
  -9   9   9     1446.11     1596.98    108.95 o 
  -7   9   9      455.83      566.89     64.64 o 
  -5   9   9       44.50       27.24     20.70 o 
  -3   9   9      138.06      143.15     40.13 o 
  -1   9   9      219.59      243.61     27.07 o 
   1   9   9      110.92      147.94     22.11 o 
   3   9   9       28.20       36.95     16.98 o 
   5   9   9        1.25        0.00     22.52 o 
   7   9   9       26.74        4.36     27.24 o 
  -6  10   9        4.63        0.00     29.78 o 
  -4  10   9       18.88       34.32     22.52 o 
  -2  10   9      295.99      340.54     49.12 o 
   0  10   9      457.55      448.87     46.94 o 
 -22   0  10      186.26      254.39     41.22 o 
 -20   0  10      465.58      494.62     51.93 o 
 -18   0  10     1086.18     1014.04     37.86 o 
 -16   0  10     1014.02     1065.16     39.45 o 
 -14   0  10     1724.66     1665.13     66.55 o 
 -12   0  10     2054.87     1984.32     53.33 o 
 -10   0  10       96.58      149.64     15.27 o 
  -8   0  10     2805.71     2763.66     58.74 o 
  -6   0  10       30.60       35.88     10.27 o 
  -4   0  10    18807.89    19382.01    233.69 o 
  -2   0  10     2506.42     2464.92     86.61 o 
   0   0  10      377.83      378.88     26.45 o 
   2   0  10      834.33      786.65     37.68 o 
   4   0  10      468.62      384.00     33.32 o 
   6   0  10     1421.27     1639.09     58.72 o 
   8   0  10      229.05      195.33     22.72 o 
  10   0  10      843.63      821.82     64.64 o 
  12   0  10       91.01       82.25     25.78 o 
  14   0  10      187.01      208.09     39.58 o 
  16   0  10      576.49      642.24     64.46 o 
 -23   1  10       96.72       78.62     18.09 o 
 -21   1  10      495.17      562.95     45.67 o 
 -19   1  10      580.38      666.86     41.35 o 
 -17   1  10      590.43      605.04     28.00 o 
 -15   1  10        8.52        7.70      7.85 o 
 -13   1  10     3966.92     3869.30     80.18 o 
 -11   1  10     3516.18     3530.44     55.96 o 
  -9   1  10      190.24      131.80     12.07 o 
  -7   1  10      214.67      196.66     14.43 o 
  -5   1  10      278.72      296.27     17.95 o 
  -3   1  10     4121.96     4073.10     78.44 o 
  -1   1  10     5674.55     6089.96    140.12 o 
   1   1  10      152.76      146.12     17.68 o 
   3   1  10        7.19        3.28      7.92 o 
   5   1  10      721.94      657.14     29.89 o 
   7   1  10     1969.71     1935.16     63.54 o 
   9   1  10      274.41      266.17     21.89 o 
  11   1  10      150.53      143.30     25.97 o 
  13   1  10       27.28       14.17     14.51 o 
  15   1  10      346.20      401.89     62.83 o 
  17   1  10      264.34      211.88     29.48 o 
 -22   2  10        1.01        0.00     21.43 o 
 -20   2  10      670.67      692.06     41.21 o 
 -18   2  10     1467.26     1514.93     45.57 o 
 -16   2  10      880.65      824.53     41.82 o 
 -14   2  10       88.45       80.69     14.58 o 
 -12   2  10     2095.68     2013.24     49.20 o 
 -10   2  10     3131.85     3083.76     53.35 o 
  -8   2  10       16.79       13.58      7.59 o 
  -6   2  10       63.18       74.49     11.20 o 
  -4   2  10       34.55      102.14     15.43 o 
  -2   2  10     1798.71     1772.79     54.57 o 
   0   2  10      221.62      234.35     22.14 o 
   2   2  10      136.74      107.12     15.79 o 
   4   2  10      106.31      102.48     13.06 o 
   6   2  10     2439.74     2432.08     58.48 o 
   8   2  10     1746.51     1742.33     51.55 o 
  10   2  10        6.07       11.13     10.44 o 
  12   2  10       64.65       65.99     30.05 o 
  14   2  10      224.67      266.35     31.43 o 
  16   2  10      804.22      945.48    106.04 o 
 -21   3  10        8.93       20.16     20.70 o 
 -19   3  10     1564.52     1617.86    103.50 o 
 -17   3  10       49.57       38.43     16.54 o 
 -15   3  10        0.55       20.12     13.28 o 
 -13   3  10      353.41      348.23     16.56 o 
 -11   3  10      416.99      444.41     20.81 o 
  -9   3  10      308.27      310.68     21.62 o 
  -7   3  10      122.81      125.62     13.52 o 
  -5   3  10     1569.90     1746.99     45.13 o 
  -3   3  10     2656.96     2542.95    152.34 o 
  -1   3  10        7.80       63.85     14.45 o 
   1   3  10      391.80      359.59     29.96 o 
   3   3  10      364.08      445.03     22.35 o 
   5   3  10     1151.06     1117.74     39.92 o 
   7   3  10      213.85      239.63     25.45 o 
   9   3  10        0.21        0.00     12.37 o 
  11   3  10        2.32        1.73     10.34 o 
  13   3  10      707.29      812.66     50.38 o 
  15   3  10      753.31      819.44     58.10 o 
 -20   4  10       63.47       46.85     24.69 o 
 -18   4  10      360.57      364.38     51.57 o 
 -16   4  10        0.06        0.84     10.53 o 
 -14   4  10      959.04      949.77     40.20 o 
 -12   4  10       12.14        7.20      6.95 o 
 -10   4  10       15.68       21.00      7.55 o 
  -8   4  10     1707.93     1668.98     64.48 o 
  -6   4  10       56.89       48.97     10.76 o 
  -4   4  10      323.07      305.35     20.80 o 
  -2   4  10      369.18      467.31     31.07 o 
   0   4  10      107.90      107.08     14.73 o 
   2   4  10       66.86       39.38     12.82 o 
   4   4  10      824.23      821.27     39.16 o 
   6   4  10      681.51      608.84     30.68 o 
   8   4  10       33.26       63.44     13.62 o 
  10   4  10       33.08       41.63     12.99 o 
  12   4  10       24.76       14.95     13.86 o 
  14   4  10      364.34      352.79     34.41 o 
 -19   5  10      171.12      132.73     41.40 o 
 -17   5  10      134.85      114.39     32.32 o 
 -15   5  10        1.36        0.00     14.34 o 
 -13   5  10      399.22      423.40     17.32 o 
 -11   5  10      207.98      209.75     20.18 o 
  -9   5  10       97.38      102.64     16.50 o 
  -7   5  10      134.08      117.19     16.61 o 
  -5   5  10      133.81      106.85     16.53 o 
  -3   5  10      690.23      618.85     30.04 o 
  -1   5  10     1119.83     1095.42     43.88 o 
   1   5  10      801.44      755.58     76.26 o 
   3   5  10       13.55        0.00     14.26 o 
   5   5  10      180.62      161.26     23.64 o 
   7   5  10       74.79       53.07     11.30 o 
   9   5  10      406.48      366.62     25.69 o 
  11   5  10       31.55       23.16     14.43 o 
  13   5  10      143.19      114.26     24.06 o 
 -18   6  10        0.97        0.00     27.06 o 
 -16   6  10        9.55       19.79     26.51 o 
 -14   6  10       51.16       42.13     23.97 o 
 -12   6  10      329.58      316.83     26.60 o 
 -10   6  10      731.06      677.45     35.22 o 
  -8   6  10      182.62      195.08     20.96 o 
  -6   6  10      436.39      465.40     32.63 o 
  -4   6  10     1213.08     1235.92     51.68 o 
  -2   6  10      345.01      344.50     23.83 o 
   0   6  10     6991.13     6796.77    122.47 o 
   2   6  10      325.80      317.76     30.36 o 
   4   6  10       90.91       92.46     19.79 o 
   6   6  10       20.65       15.77     18.88 o 
   8   6  10      279.52      270.61     22.53 o 
  10   6  10        0.23        0.00     14.91 o 
  12   6  10       15.91       53.50     26.87 o 
 -17   7  10        5.09        0.00     31.41 o 
 -15   7  10        1.61        3.99     23.61 o 
 -13   7  10        0.03        0.00     19.43 o 
 -11   7  10        3.55        0.00     21.97 o 
  -9   7  10      192.04      189.19     20.89 o 
  -7   7  10        0.45        0.00     25.24 o 
  -5   7  10      274.34      301.94     28.60 o 
  -3   7  10      104.73       99.15     17.65 o 
  -1   7  10      704.56      746.12     52.84 o 
   1   7  10      322.51      295.89     28.83 o 
   3   7  10       30.53       35.51     14.98 o 
   5   7  10        1.51        0.00     12.71 o 
   7   7  10       69.72       53.82     14.98 o 
   9   7  10      179.43      175.95     26.90 o 
  11   7  10        4.87       25.97     26.69 o 
 -14   8  10        1.67        0.00     32.32 o 
 -12   8  10      241.95      178.13     45.03 o 
 -10   8  10      174.22      224.79     45.94 o 
  -8   8  10       16.24        3.27     19.97 o 
  -6   8  10      260.89      270.02     41.94 o 
  -4   8  10      320.34      339.01     46.30 o 
  -2   8  10      447.50      461.34     36.07 o 
   0   8  10      476.61      478.31     36.84 o 
   2   8  10      126.68      100.60     20.27 o 
   4   8  10       84.12       83.79     16.80 o 
   6   8  10       44.28       55.23     14.44 o 
   8   8  10       12.02       41.04     25.24 o 
 -11   9  10        5.01       71.00     36.50 o 
  -9   9  10        2.74       31.05     23.79 o 
  -7   9  10      239.85      186.12     37.77 o 
  -5   9  10        9.22        0.00     28.14 o 
  -3   9  10      842.97      785.86     50.75 o 
  -1   9  10      343.16      397.58     35.88 o 
   1   9  10        8.40       26.62     14.74 o 
   3   9  10        1.18        0.00     19.52 o 
   5   9  10        0.09        7.63     24.51 o 
  -4  10  10       81.41      135.09     33.41 o 
  -2  10  10        1.29       15.37     13.83 o 
 -23   1  11       35.13       65.99     19.32 o 
 -21   1  11       15.62       21.12     34.14 o 
 -19   1  11      153.06      134.63     20.79 o 
 -17   1  11        1.94        8.41     12.90 o 
 -15   1  11      415.06      412.25     23.30 o 
 -13   1  11      205.52      224.06     14.73 o 
 -11   1  11      530.94      476.97     19.66 o 
  -9   1  11       28.40       27.35      8.41 o 
  -7   1  11      202.10      194.69     15.39 o 
  -5   1  11     1383.97     1547.66     40.61 o 
  -3   1  11       51.94       72.75     16.12 o 
  -1   1  11       33.97       32.73      9.14 o 
   1   1  11        3.50       15.00     10.55 o 
   3   1  11      412.87      405.53     24.40 o 
   5   1  11      513.60      559.49     28.93 o 
   7   1  11        1.19        7.88     11.47 o 
   9   1  11      130.67      130.19     28.69 o 
  11   1  11      134.51      118.75     28.87 o 
  13   1  11      124.17      125.65     30.51 o 
  15   1  11      174.30       95.15     26.69 o 
 -22   2  11       35.34       74.08     28.14 o 
 -20   2  11      427.33      481.62     36.43 o 
 -18   2  11       71.05       64.04     12.78 o 
 -16   2  11      642.29      651.91     30.35 o 
 -14   2  11      219.10      210.40     22.82 o 
 -12   2  11      704.35      696.06     26.57 o 
 -10   2  11      147.08      151.32     12.27 o 
  -8   2  11      353.53      408.07     21.68 o 
  -6   2  11      395.15      434.23     22.79 o 
  -4   2  11       18.58       38.93      9.21 o 
  -2   2  11     1328.73     1358.63     50.39 o 
   0   2  11      548.47      625.37     35.43 o 
   2   2  11      110.43      140.62     19.96 o 
   4   2  11     1881.05     1926.09     63.70 o 
   6   2  11      678.24      726.88     34.07 o 
   8   2  11      635.72      612.59     32.47 o 
  10   2  11      106.54      122.02     22.23 o 
  12   2  11      154.59      134.62     20.99 o 
  14   2  11      772.51      717.29     50.75 o 
  16   2  11       24.57       35.60     23.79 o 
 -21   3  11        0.04        1.45     24.88 o 
 -19   3  11      460.98      483.54     60.28 o 
 -17   3  11       74.06      111.85     32.68 o 
 -15   3  11     1906.56     1933.79     69.15 o 
 -13   3  11     1829.96     1855.55     41.45 o 
 -11   3  11        0.69       13.56      7.74 o 
  -9   3  11       32.63       39.03     16.52 o 
  -7   3  11        8.93       18.48      8.53 o 
  -5   3  11        1.76        7.71      8.69 o 
  -3   3  11        2.11        7.75     10.21 o 
  -1   3  11      704.20      724.29     54.66 o 
   1   3  11       53.33       79.06     12.69 o 
   3   3  11      678.28      719.15     56.47 o 
   5   3  11      197.42      200.22     26.51 o 
   7   3  11      830.65      799.84     36.39 o 
   9   3  11       90.55       96.51     15.59 o 
  11   3  11     1966.92     1944.96     76.46 o 
  13   3  11      454.06      439.79     39.09 o 
  15   3  11      138.07       92.92     21.70 o 
 -20   4  11        6.55       29.78     24.15 o 
 -18   4  11       43.98       14.55     33.05 o 
 -16   4  11       73.50        7.50     26.15 o 
 -14   4  11      202.85      178.67     35.41 o 
 -12   4  11      654.40      710.71     26.39 o 
 -10   4  11      745.46      721.12     28.26 o 
  -8   4  11       53.04       49.39     13.56 o 
  -6   4  11      563.31      625.05     35.06 o 
  -4   4  11      704.58      679.12     38.40 o 
  -2   4  11      586.48      559.62     59.74 o 
   0   4  11      769.87      773.72     46.21 o 
   2   4  11       63.80       67.92     17.81 o 
   4   4  11     1188.47     1237.97     56.95 o 
   6   4  11     1004.51      987.57     40.04 o 
   8   4  11      562.48      506.81     30.34 o 
  10   4  11       15.76       16.30     17.39 o 
  12   4  11      320.10      301.04     33.79 o 
  14   4  11       63.29       53.16     18.48 o 
 -19   5  11       54.40      112.22     35.95 o 
 -17   5  11      176.66      106.77     35.95 o 
 -15   5  11      204.01      225.07     20.29 o 
 -13   5  11     1100.25     1104.23     41.36 o 
 -11   5  11      871.50      878.83     31.23 o 
  -9   5  11     1389.22     1262.22     50.49 o 
  -7   5  11      156.99      129.15     20.11 o 
  -5   5  11     2017.56     2005.89     65.43 o 
  -3   5  11      134.29      133.99     19.69 o 
  -1   5  11     1555.50     1636.74     90.43 o 
   1   5  11     3256.07     3124.28     89.15 o 
   3   5  11        0.09       13.40     16.76 o 
   5   5  11      570.95      537.82     40.23 o 
   7   5  11       87.50       95.93     14.18 o 
   9   5  11       28.61       20.08     13.90 o 
  11   5  11       65.19      109.49     22.04 o 
  13   5  11      382.19      470.44     41.61 o 
 -18   6  11      181.57      175.95     43.03 o 
 -16   6  11        0.54        0.00     20.70 o 
 -14   6  11      391.14      346.27     52.29 o 
 -12   6  11     1029.71     1101.05     47.39 o 
 -10   6  11        1.91       27.90     10.04 o 
  -8   6  11       82.03      105.19     18.14 o 
  -6   6  11       12.34        7.04     11.35 o 
  -4   6  11      713.84      746.67     41.67 o 
  -2   6  11      668.49      589.40     53.20 o 
   0   6  11       26.55       26.16     17.25 o 
   2   6  11     1187.38     1151.12     60.28 o 
   4   6  11     1695.43     1589.70     68.45 o 
   6   6  11      669.98      674.87     39.11 o 
   8   6  11      211.79      243.95     31.15 o 
  10   6  11       21.22       32.74     16.77 o 
  12   6  11      262.86      330.03     35.47 o 
 -17   7  11       21.77        0.00     22.88 o 
 -15   7  11      282.56      314.31     55.02 o 
 -13   7  11      232.53      243.13     45.39 o 
 -11   7  11      230.60      290.89     47.03 o 
  -9   7  11       10.05        0.00     11.09 o 
  -7   7  11     1043.84     1030.13     49.76 o 
  -5   7  11       89.74       82.85     25.69 o 
  -3   7  11      360.68      351.90     43.94 o 
  -1   7  11      417.59      453.74     35.19 o 
   1   7  11      845.23      682.18     42.58 o 
   3   7  11      447.57      436.93     35.57 o 
   5   7  11      216.58      275.65     28.51 o 
   7   7  11      281.49      344.34     36.17 o 
   9   7  11      134.29      168.86     26.66 o 
 -14   8  11        0.37       27.06     29.42 o 
 -12   8  11      572.73      587.04     69.36 o 
 -10   8  11      478.81      422.35     56.47 o 
  -8   8  11       13.53       13.62     24.33 o 
  -6   8  11      423.07      384.58     52.48 o 
  -4   8  11      750.56      753.00     67.18 o 
  -2   8  11        4.69        6.34     12.58 o 
   0   8  11      165.17      109.85     21.42 o 
   2   8  11       27.55       16.34     13.67 o 
   4   8  11       77.22      132.98     26.69 o 
   6   8  11      226.11      224.07     44.49 o 
   8   8  11        8.76      117.84     46.12 o 
 -11   9  11      689.12      800.76     83.89 o 
  -9   9  11      138.83       95.15     33.41 o 
  -7   9  11      132.47       39.77     24.33 o 
  -5   9  11      337.80      415.81     52.84 o 
  -3   9  11       96.75      121.48     32.50 o 
  -1   9  11        1.08        0.00     12.43 o 
   1   9  11        5.04        0.00     14.78 o 
   3   9  11       17.99       44.38     16.10 o 
 -22   0  12      223.11      305.78     45.21 o 
 -20   0  12       34.14        6.72     19.79 o 
 -18   0  12        0.86       23.61     19.43 o 
 -16   0  12     1217.48     1315.69     50.39 o 
 -14   0  12     4976.38     5150.02     93.89 o 
 -12   0  12      296.12      285.38     21.28 o 
 -10   0  12       97.12       77.66     13.34 o 
  -8   0  12      126.09      171.95     25.97 o 
  -6   0  12     4058.61     4315.93    120.75 o 
  -4   0  12    12983.94    14081.38    221.71 o 
  -2   0  12     4470.75     4306.31    126.38 o 
   0   0  12      720.61      626.55     36.52 o 
   2   0  12     7275.01     6730.44    119.41 o 
   4   0  12      135.56      136.55     28.69 o 
   6   0  12      220.44      213.54     34.14 o 
   8   0  12       16.45        0.00     20.16 o 
  10   0  12      577.54      484.27     55.38 o 
  12   0  12      231.42      264.74     43.22 o 
  14   0  12       34.44       18.34     20.52 o 
 -23   1  12      400.44      403.40     35.97 o 
 -21   1  12      543.72      574.70     41.70 o 
 -19   1  12       10.84        5.13     13.46 o 
 -17   1  12       11.59       14.03      8.94 o 
 -15   1  12       39.39       27.06     10.18 o 
 -13   1  12     2459.68     2509.00     51.90 o 
 -11   1  12     2269.86     2176.47     47.48 o 
  -9   1  12      105.90      108.15     13.68 o 
  -7   1  12      409.95      359.44     20.98 o 
  -5   1  12     1566.67     1623.11     43.88 o 
  -3   1  12     1355.99     1394.25     50.97 o 
  -1   1  12      527.78      504.84     26.84 o 
   1   1  12     1332.37     1258.36     39.50 o 
   3   1  12     1245.53     1150.64     79.99 o 
   5   1  12      522.10      519.86     52.84 o 
   7   1  12      199.36      153.07     31.78 o 
   9   1  12      362.10      339.73     46.48 o 
  11   1  12       90.79       26.51     20.16 o 
  13   1  12       97.68      106.67     33.41 o 
  15   1  12       11.70       56.72     24.79 o 
 -22   2  12      340.88      322.85     50.84 o 
 -20   2  12        0.79        8.86     24.42 o 
 -18   2  12       30.77       18.58     12.37 o 
 -16   2  12       43.30       28.95      9.92 o 
 -14   2  12       51.44       67.49     10.12 o 
 -12   2  12      248.77      260.03     18.30 o 
 -10   2  12       26.15       23.81      7.98 o 
  -8   2  12      417.93      411.09     25.38 o 
  -6   2  12     1213.85     1123.65     37.00 o 
  -4   2  12      560.64      511.63     22.77 o 
  -2   2  12       61.99       61.79     11.71 o 
   0   2  12        0.82        0.00     12.62 o 
   2   2  12      420.13      396.93     45.58 o 
   4   2  12     2258.97     2307.52     72.03 o 
   6   2  12     1416.67     1435.92     85.16 o 
   8   2  12      324.75      378.05     46.30 o 
  10   2  12     1155.36     1184.90     60.16 o 
  12   2  12        6.19       41.28     23.70 o 
  14   2  12        2.49        3.51     20.25 o 
 -21   3  12        0.12        0.00     24.15 o 
 -19   3  12       15.14        0.00     13.87 o 
 -17   3  12      104.88      109.48     21.34 o 
 -15   3  12      173.96      208.43     23.92 o 
 -13   3  12      245.17      239.15     19.43 o 
 -11   3  12      198.27      174.64     15.39 o 
  -9   3  12       54.70       46.53      9.31 o 
  -7   3  12      394.57      376.81     20.30 o 
  -5   3  12     1175.40     1081.35     38.63 o 
  -3   3  12      322.92      317.03     22.24 o 
  -1   3  12      609.05      561.65     52.75 o 
   1   3  12      757.01      708.88     57.74 o 
   3   3  12      860.12      925.68     67.73 o 
   5   3  12      941.88      924.24     39.61 o 
   7   3  12       95.83       61.21     15.16 o 
   9   3  12     1245.89     1214.29     61.65 o 
  11   3  12      685.82      656.79     48.48 o 
  13   3  12      418.80      441.83     40.85 o 
 -20   4  12       68.43       58.83     28.14 o 
 -18   4  12       10.04        4.36     24.88 o 
 -16   4  12      481.64      456.31     55.56 o 
 -14   4  12       65.94       49.85     12.47 o 
 -12   4  12        0.40        3.12      8.14 o 
 -10   4  12      395.10      425.04     23.38 o 
  -8   4  12     1021.35      965.46     45.08 o 
  -6   4  12      654.57      611.14     37.86 o 
  -4   4  12       58.58       34.49     13.80 o 
  -2   4  12      807.97      729.80     41.47 o 
   0   4  12      866.34      706.34     61.19 o 
   2   4  12     3735.84     3539.68    133.64 o 
   4   4  12      924.39      954.40     52.02 o 
   6   4  12        1.60        0.00     17.72 o 
   8   4  12       86.47       74.15     20.99 o 
  10   4  12       91.70      119.33     25.97 o 
  12   4  12      376.86      374.02     40.40 o 
 -19   5  12        3.05       40.13     31.41 o 
 -17   5  12      352.14      313.59     50.12 o 
 -15   5  12      418.07      227.56    227.15 o 
 -13   5  12        9.18        7.12      6.81 o 
 -11   5  12      376.34      441.17     23.46 o 
  -9   5  12       19.21        0.00     12.59 o 
  -7   5  12      646.21      729.25     57.74 o 
  -5   5  12      180.72      159.97     17.07 o 
  -3   5  12      959.04      955.79     49.35 o 
  -1   5  12      713.82      677.29     60.47 o 
   1   5  12        5.81        0.00     16.49 o 
   3   5  12      554.71      549.95     52.02 o 
   5   5  12        0.02        0.00     28.78 o 
   7   5  12        0.21        0.00     12.06 o 
   9   5  12       35.43       18.12     14.47 o 
  11   5  12      283.82      319.10     35.39 o 
 -18   6  12       30.67       70.45     30.51 o 
 -16   6  12       53.44       46.67     22.70 o 
 -14   6  12       46.12        0.00     25.42 o 
 -12   6  12       63.86       68.16     19.03 o 
 -10   6  12      141.39       91.88     28.24 o 
  -8   6  12      717.52      679.11     48.57 o 
  -6   6  12        2.47        0.00     10.58 o 
  -4   6  12       14.60        0.00     23.79 o 
  -2   6  12       18.73       15.32     20.52 o 
   0   6  12      624.78      613.46     42.08 o 
   2   6  12      324.13      312.60     41.94 o 
   4   6  12      242.97      250.54     30.36 o 
   6   6  12       22.63       24.62     14.52 o 
   8   6  12      141.11       84.58     21.09 o 
  10   6  12       38.47       50.24     44.76 o 
 -15   7  12       10.14       45.21     24.33 o 
 -13   7  12       42.18       34.14     26.69 o 
 -11   7  12      126.69      108.40     32.14 o 
  -9   7  12       18.01       47.67     17.09 o 
  -7   7  12       12.15       18.59     23.24 o 
  -5   7  12       67.25       52.84     22.52 o 
  -3   7  12        3.02        0.00     17.25 o 
  -1   7  12      268.76      190.84     34.50 o 
   1   7  12       30.88       46.96     26.24 o 
   3   7  12      618.03      536.18     39.56 o 
   5   7  12       54.87       48.74     18.42 o 
   7   7  12        0.45        0.00     16.34 o 
   9   7  12       40.72        0.00     16.09 o 
 -14   8  12       51.29       51.02     27.60 o 
 -12   8  12        7.96        0.00     35.04 o 
 -10   8  12        0.59        0.00     23.61 o 
  -8   8  12       51.85       62.46     30.14 o 
  -6   8  12       14.26        0.00     17.98 o 
  -4   8  12      145.76      136.91     31.96 o 
  -2   8  12        0.05        0.00     16.52 o 
   0   8  12       26.61        1.35     13.61 o 
   2   8  12      161.19       69.77     39.22 o 
   4   8  12       45.86       32.03     15.90 o 
   6   8  12       28.70       69.54     26.33 o 
  -9   9  12        0.97        4.72     19.43 o 
  -7   9  12       28.71       61.19     23.79 o 
  -5   9  12      368.89      323.75     49.75 o 
  -3   9  12       36.29       57.74     27.96 o 
  -1   9  12        1.14        1.44     31.59 o 
   1   9  12        8.08        0.00     13.87 o 
 -21   1  13        7.21       12.07     29.32 o 
 -19   1  13       13.42       14.18     12.86 o 
 -17   1  13      265.12      267.55     20.82 o 
 -15   1  13      517.07      562.24     28.99 o 
 -13   1  13     3753.12     3842.83     67.17 o 
 -11   1  13       89.84       80.79     11.83 o 
  -9   1  13      555.51      593.99     31.62 o 
  -7   1  13     1850.25     1866.68     48.70 o 
  -5   1  13      102.57      114.96     15.72 o 
  -3   1  13      842.46      916.39     36.31 o 
  -1   1  13       89.42       57.88     13.07 o 
   1   1  13     1245.18     1208.18     43.61 o 
   3   1  13      168.57      217.56     26.58 o 
   5   1  13      702.63      695.63     67.55 o 
   7   1  13       13.08        0.00     20.88 o 
   9   1  13       48.78       59.49     18.24 o 
  11   1  13       91.22      119.63     32.14 o 
  13   1  13       41.42       81.73     21.46 o 
 -22   2  13       10.56        0.00     21.79 o 
 -20   2  13        1.24        0.00     15.36 o 
 -18   2  13      150.27      176.97     23.28 o 
 -16   2  13      991.79     1023.39     39.81 o 
 -14   2  13        0.06        1.73      7.59 o 
 -12   2  13       11.98       13.17     13.50 o 
 -10   2  13       40.74       26.22      8.35 o 
  -8   2  13      618.81      666.58     29.51 o 
  -6   2  13       26.87       47.05     10.87 o 
  -4   2  13       83.03       55.46     13.76 o 
  -2   2  13       39.51       47.60     19.88 o 
   0   2  13        3.32        0.00     21.61 o 
   2   2  13      359.69      342.46     43.94 o 
   4   2  13     1501.55     1629.84     91.33 o 
   6   2  13        0.65        1.27     17.79 o 
   8   2  13      540.03      536.74     57.74 o 
  10   2  13      195.57      241.50     40.31 o 
  12   2  13      298.98      288.71     46.48 o 
  14   2  13        3.71       31.78     25.24 o 
 -21   3  13       15.59        1.09     20.70 o 
 -19   3  13        7.60       25.87     13.59 o 
 -17   3  13       40.22       44.54     12.39 o 
 -15   3  13      667.28      721.29     31.41 o 
 -13   3  13      249.77      263.39     22.16 o 
 -11   3  13      324.07      350.59     26.92 o 
  -9   3  13      510.67      522.20     26.29 o 
  -7   3  13      192.35      205.20     18.15 o 
  -5   3  13      107.45      128.05     20.92 o 
  -3   3  13       93.26       91.85     17.45 o 
  -1   3  13       17.16       28.14     17.07 o 
   1   3  13     1054.21     1075.31     74.45 o 
   3   3  13     1735.07     1971.39    101.14 o 
   5   3  13      631.14      540.56     54.47 o 
   7   3  13      120.63      151.25     32.14 o 
   9   3  13     1295.30     1304.15     65.27 o 
  11   3  13      418.36      427.76     40.36 o 
  13   3  13        8.32       35.60     18.26 o 
 -20   4  13       10.90       36.32     30.51 o 
 -18   4  13      375.06      348.93     29.15 o 
 -16   4  13      362.44      439.28     33.24 o 
 -14   4  13      328.98      353.74     26.87 o 
 -12   4  13      183.25      199.73     16.83 o 
 -10   4  13      247.48      229.01     19.06 o 
  -8   4  13      930.28      986.00     51.48 o 
  -6   4  13      594.34      610.90     38.12 o 
  -4   4  13       12.83       10.33     11.58 o 
  -2   4  13       14.23        9.08     21.06 o 
   0   4  13      702.81      665.12     61.01 o 
   2   4  13        8.84       18.70     17.98 o 
   4   4  13      795.68      672.75     62.28 o 
   6   4  13        4.22       10.38     51.84 o 
   8   4  13      376.43      420.44     38.95 o 
  10   4  13      345.83      463.20     73.72 o 
  12   4  13       42.98       47.73     34.59 o 
 -19   5  13       56.27       15.43     27.42 o 
 -17   5  13      230.15      217.35     45.76 o 
 -15   5  13      521.56      502.97     62.10 o 
 -13   5  13        1.55       19.68      8.75 o 
 -11   5  13       48.33       54.89     12.79 o 
  -9   5  13      221.26      156.78     22.05 o 
  -7   5  13      515.51      581.10     38.08 o 
  -5   5  13      294.85      388.21     49.21 o 
  -3   5  13      343.49      323.94     43.58 o 
  -1   5  13      330.93      327.75     43.58 o 
   1   5  13      277.35      341.55     46.85 o 
   3   5  13      184.94      192.71     26.30 o 
   5   5  13       15.48        8.62     14.71 o 
   7   5  13       11.49       10.54     32.96 o 
   9   5  13      377.66      435.54     41.80 o 
  11   5  13      436.11      467.17     44.49 o 
 -18   6  13      106.25      123.47     37.77 o 
 -16   6  13      461.12      479.18     66.64 o 
 -14   6  13      438.31      495.16     64.82 o 
 -12   6  13       85.29       70.56     16.43 o 
 -10   6  13      740.22      711.31     42.69 o 
  -8   6  13      356.58      346.37     30.84 o 
  -6   6  13      758.23      731.21     66.28 o 
  -4   6  13      358.79      380.77     47.94 o 
  -2   6  13        1.09        5.45     21.24 o 
   0   6  13      175.73      138.00     33.59 o 
   2   6  13      972.52      921.07     54.75 o 
   4   6  13      388.12      414.87     38.30 o 
   6   6  13       11.38       23.34     15.05 o 
   8   6  13      276.60      313.08     36.37 o 
  10   6  13      244.20      270.51     35.64 o 
 -15   7  13      235.24      222.43     50.66 o 
 -13   7  13      110.00       75.17     29.60 o 
 -11   7  13        2.88       50.48     26.51 o 
  -9   7  13     1162.65     1180.08     89.70 o 
  -7   7  13      911.17      939.48     78.26 o 
  -5   7  13        1.39        0.00     25.24 o 
  -3   7  13        5.16       31.96     22.70 o 
  -1   7  13      386.12      390.57     47.39 o 
   1   7  13     1407.15     1362.30     63.80 o 
   3   7  13      887.97      996.77     59.41 o 
   5   7  13       65.44       57.09     20.72 o 
   7   7  13      503.54      536.71     46.59 o 
 -12   8  13       38.81        0.00     35.04 o 
 -10   8  13      223.30      253.12     48.48 o 
  -8   8  13      283.62      367.88     55.56 o 
  -6   8  13      115.08      109.49     30.51 o 
  -4   8  13       52.92       63.92     24.51 o 
  -2   8  13      298.46      292.52     43.58 o 
   0   8  13     1292.88     1171.36     82.07 o 
   2   8  13      246.89      329.22     33.81 o 
   4   8  13       26.28       20.96     15.84 o 
  -7   9  13      506.67      515.32     63.92 o 
  -5   9  13        2.73       23.79     23.97 o 
  -3   9  13       41.74       30.32     24.69 o 
  -1   9  13       93.60      130.92     31.96 o 
 -22   0  14       57.56       33.23     19.97 o 
 -20   0  14      466.37      490.99     55.20 o 
 -18   0  14       77.15       94.97     26.69 o 
 -16   0  14      252.28      191.56     34.14 o 
 -14   0  14     5067.72     5107.29    100.54 o 
 -12   0  14     1110.37     1233.64     66.64 o 
 -10   0  14      471.17      483.72     44.12 o 
  -8   0  14     1070.59      979.98     62.46 o 
  -6   0  14     2315.78     2121.38     94.06 o 
  -4   0  14        5.47        3.99     15.07 o 
  -2   0  14     5828.29     5187.50    152.89 o 
   0   0  14     4057.08     3888.86    136.00 o 
   2   0  14      473.31      474.65     53.38 o 
   4   0  14     2581.02     2391.56    113.49 o 
   6   0  14      103.06      123.29     34.68 o 
   8   0  14        0.13       20.70     19.43 o 
  10   0  14        0.24       35.41     20.52 o 
  12   0  14        1.86        0.00     21.43 o 
 -21   1  14       25.69       32.47     15.95 o 
 -19   1  14      312.47      351.65     33.60 o 
 -17   1  14      122.81      162.75     17.69 o 
 -15   1  14        9.85        7.31      8.54 o 
 -13   1  14       81.45       90.06     11.57 o 
 -11   1  14      566.84      532.41     26.92 o 
  -9   1  14     1704.94     1611.55     46.32 o 
  -7   1  14     2568.35     2509.11     58.48 o 
  -5   1  14     1905.62     1907.15     63.22 o 
  -3   1  14     3250.64     3125.69     83.72 o 
  -1   1  14     4921.63     4825.25    164.78 o 
   1   1  14        0.66        0.00     14.06 o 
   3   1  14       37.57       26.13     13.96 o 
   5   1  14      579.07      493.71     39.69 o 
   7   1  14      800.67      903.89     53.79 o 
   9   1  14        2.04       13.61     14.49 o 
  11   1  14        6.53        9.69     15.70 o 
  13   1  14       13.26       30.74     17.08 o 
 -20   2  14        0.02       20.10     13.83 o 
 -18   2  14       66.30       98.89     36.86 o 
 -16   2  14      642.78      678.12     42.59 o 
 -14   2  14        4.11        7.25     12.89 o 
 -12   2  14      173.96      163.61     16.29 o 
 -10   2  14      948.97      904.08     47.30 o 
  -8   2  14     3817.39     3587.24     84.76 o 
  -6   2  14      185.79      190.87     17.92 o 
  -4   2  14     2318.17     2285.78     80.98 o 
  -2   2  14     2733.35     2685.51     80.12 o 
   0   2  14     1217.94     1160.10     76.81 o 
   2   2  14      319.09      307.96     43.94 o 
   4   2  14     1133.61     1114.34     80.80 o 
   6   2  14       93.33       66.46     23.61 o 
   8   2  14      495.44      534.38     58.29 o 
  10   2  14      283.30      352.81     50.66 o 
  12   2  14       76.82      102.77     33.96 o 
 -21   3  14      197.95      205.91     42.67 o 
 -19   3  14       74.46      103.28     18.44 o 
 -17   3  14        0.34        9.68     12.89 o 
 -15   3  14       42.41       39.78     10.39 o 
 -13   3  14      347.17      351.96     26.52 o 
 -11   3  14      225.51      229.93     23.91 o 
  -9   3  14     2879.39     2838.11     63.08 o 
  -7   3  14      268.57      233.27     19.79 o 
  -5   3  14      726.83      756.98     42.91 o 
  -3   3  14      517.86      480.82     52.48 o 
  -1   3  14     2904.16     2783.23    121.66 o 
   1   3  14     3215.98     3365.91    134.73 o 
   3   3  14       60.80       58.65     23.79 o 
   5   3  14      186.14      158.52     33.23 o 
   7   3  14        0.64       40.49     27.42 o 
   9   3  14      186.71      209.18     39.58 o 
  11   3  14      144.25      120.57     33.59 o 
 -20   4  14       10.36        0.00     27.06 o 
 -18   4  14       39.84       34.47     16.61 o 
 -16   4  14       28.74       25.13     13.77 o 
 -14   4  14        3.93        5.08      7.19 o 
 -12   4  14        6.35        6.83      9.36 o 
 -10   4  14      527.03      449.70     39.32 o 
  -8   4  14     1840.63     1634.93     63.30 o 
  -6   4  14      309.70      259.11     39.77 o 
  -4   4  14        0.06        0.00     19.79 o 
  -2   4  14       77.52       49.21     23.24 o 
   0   4  14      407.27      448.86     53.93 o 
   2   4  14      266.50      274.91     42.67 o 
   4   4  14       85.38       60.47     28.51 o 
   6   4  14      496.74      493.89     57.56 o 
   8   4  14       36.61       48.70     15.80 o 
  10   4  14       13.33       26.30     16.36 o 
 -19   5  14        8.15       67.18     34.14 o 
 -17   5  14      156.31      115.48     30.69 o 
 -15   5  14      348.29      334.83     54.29 o 
 -13   5  14       88.81      105.44     12.98 o 
 -11   5  14      164.21      184.64     18.35 o 
  -9   5  14      234.61      171.11     21.68 o 
  -7   5  14       36.68       11.98     18.34 o 
  -5   5  14       47.38       17.61     13.98 o 
  -3   5  14      597.75      559.99     58.47 o 
  -1   5  14      121.89      133.10     31.05 o 
   1   5  14       16.14        0.00     26.15 o 
   3   5  14       35.62        4.54     19.97 o 
   5   5  14      212.81      213.37     54.02 o 
   7   5  14      176.13      234.85     41.58 o 
   9   5  14        0.26        0.00     19.37 o 
 -16   6  14      173.59      248.94     49.21 o 
 -14   6  14       76.91       97.33     33.77 o 
 -12   6  14      196.57      194.66     22.62 o 
 -10   6  14       16.78       13.44     22.52 o 
  -8   6  14      198.35      115.67     28.87 o 
  -6   6  14        1.99       12.17     17.98 o 
  -4   6  14       33.20       38.44     24.06 o 
  -2   6  14      121.57       84.80     28.87 o 
   0   6  14      141.79      168.69     35.23 o 
   2   6  14        4.90        0.00     20.52 o 
   4   6  14       54.02       53.11     19.64 o 
   6   6  14      180.80      164.50     28.17 o 
   8   6  14       27.78       69.35     62.64 o 
 -15   7  14        8.41        0.00     37.41 o 
 -13   7  14        1.77       52.66     31.23 o 
 -11   7  14       10.91        0.00     25.06 o 
  -9   7  14       14.03       64.82     30.87 o 
  -7   7  14      117.59      127.47     35.23 o 
  -5   7  14        2.51        0.00     21.06 o 
  -3   7  14        0.13       11.98     18.88 o 
  -1   7  14      415.74      447.95     53.38 o 
   1   7  14      110.45       78.89     19.58 o 
   3   7  14        3.28        1.00     32.23 o 
   5   7  14       33.83       35.05     20.02 o 
 -12   8  14        0.28        0.00     24.88 o 
 -10   8  14       25.69        3.99     22.52 o 
  -8   8  14        0.23        0.36     19.79 o 
  -6   8  14      133.33      187.75     39.04 o 
  -4   8  14        6.73        0.00     20.34 o 
  -2   8  14      189.21      253.48     42.85 o 
   0   8  14       59.57       48.12     22.15 o 
   2   8  14      509.63      507.10     42.61 o 
 -21   1  15      142.86      235.42     30.17 o 
 -19   1  15       12.29       18.44     14.26 o 
 -17   1  15       94.00       96.51     19.23 o 
 -15   1  15      177.18      155.82     15.51 o 
 -13   1  15     2282.85     2370.72     65.47 o 
 -11   1  15      720.17      803.65     56.79 o 
  -9   1  15       45.07       43.41     13.91 o 
  -7   1  15       38.55       28.52     22.97 o 
  -5   1  15      747.93      630.99     39.32 o 
  -3   1  15       13.45       36.64     15.59 o 
  -1   1  15     3553.52     3546.90     96.04 o 
   1   1  15        0.92        3.23     14.70 o 
   3   1  15     2406.77     2396.83     83.30 o 
   5   1  15       13.17       21.03     15.41 o 
   7   1  15        7.09       17.40     15.04 o 
   9   1  15      290.76      288.05     33.57 o 
  11   1  15        1.64       15.53     14.32 o 
 -20   2  15      243.38      248.86     28.57 o 
 -18   2  15      164.29      195.18     25.64 o 
 -16   2  15       20.39       19.54      8.97 o 
 -14   2  15      376.36      419.10     49.30 o 
 -12   2  15       85.18       95.28     32.41 o 
 -10   2  15       18.93       20.13     13.26 o 
  -8   2  15      116.16      124.92     19.45 o 
  -6   2  15      125.12      138.71     21.55 o 
  -4   2  15      331.48      330.04     30.02 o 
  -2   2  15      755.40      788.42     46.47 o 
   0   2  15     1232.31     1250.89     59.12 o 
   2   2  15      295.68      292.89     44.49 o 
   4   2  15      118.20      137.27     31.05 o 
   6   2  15       39.61       21.06     18.16 o 
   8   2  15        0.01       17.79     19.25 o 
  10   2  15       50.04       15.43     17.98 o 
  12   2  15        0.97        0.00     20.16 o 
 -19   3  15        3.83        0.00     16.98 o 
 -17   3  15      525.40      543.98     39.42 o 
 -15   3  15       27.70       30.81     15.43 o 
 -13   3  15     1527.37     1518.44     98.23 o 
 -11   3  15      239.14      295.54     23.03 o 
  -9   3  15       20.31       13.76     12.46 o 
  -7   3  15       66.25       46.36     15.01 o 
  -5   3  15      185.02      208.93     25.60 o 
  -3   3  15      344.79      374.78     49.03 o 
  -1   3  15      636.51      545.64     57.20 o 
   1   3  15      627.12      603.57     61.92 o 
   3   3  15      357.59      325.93     48.30 o 
   5   3  15      291.01      267.46     44.31 o 
   7   3  15      355.18      307.77     49.03 o 
   9   3  15        0.49       20.34     21.43 o 
  11   3  15        1.79       24.51     24.33 o 
 -18   4  15      558.56      660.51     43.18 o 
 -16   4  15       27.09        0.00     33.23 o 
 -14   4  15      218.95      252.93     33.59 o 
 -12   4  15      141.64      152.68     27.24 o 
 -10   4  15       16.11        0.00     13.50 o 
  -8   4  15        0.96        0.00     12.52 o 
  -6   4  15       20.10       31.41     17.07 o 
  -4   4  15      466.40      543.46     57.02 o 
  -2   4  15      277.64      250.21     41.58 o 
   0   4  15       47.16       38.68     23.61 o 
   2   4  15       59.39       56.47     21.97 o 
   4   4  15      620.28      723.59     69.18 o 
   6   4  15     2488.78     2558.80    130.55 o 
   8   4  15       18.78       54.65     30.14 o 
  10   4  15       86.51      114.03     32.68 o 
 -17   5  15      514.65      687.09     76.44 o 
 -15   5  15      331.17      302.87     51.93 o 
 -13   5  15      496.36      507.98     33.96 o 
 -11   5  15      182.28      199.07     23.21 o 
  -9   5  15       27.89       36.35     21.15 o 
  -7   5  15      114.84       64.58     18.79 o 
  -5   5  15       85.22      140.36     35.95 o 
  -3   5  15      274.88      311.04     45.39 o 
  -1   5  15      934.75     1005.03     81.35 o 
   1   5  15      234.26      208.45     38.86 o 
   3   5  15      248.89      270.37     42.67 o 
   5   5  15      644.05      754.09     73.18 o 
   7   5  15       69.64       79.71     27.96 o 
   9   5  15       82.76       95.51     33.05 o 
 -16   6  15        3.10       13.98     19.79 o 
 -14   6  15       65.65       51.93     25.60 o 
 -12   6  15      458.35      475.47     35.59 o 
 -10   6  15      182.53      128.56     34.86 o 
  -8   6  15        4.04       31.05     23.06 o 
  -6   6  15       32.74        2.54     23.42 o 
  -4   6  15       14.21       37.19     15.55 o 
  -2   6  15      478.50      531.66     62.64 o 
   0   6  15      220.87      213.72     39.77 o 
   2   6  15      111.04      130.19     33.41 o 
   4   6  15      535.46      589.58     66.46 o 
   6   6  15      443.57      553.81     64.82 o 
 -13   7  15      298.66      412.36     60.83 o 
 -11   7  15      233.09      261.29     47.39 o 
  -9   7  15      180.07      106.04     29.96 o 
  -7   7  15       77.54       41.40     22.70 o 
  -5   7  15       64.32       56.11     23.42 o 
  -3   7  15      448.18      453.22     56.47 o 
  -1   7  15      463.09      418.72     53.57 o 
   1   7  15      257.35      223.34     45.21 o 
   3   7  15        1.00       12.17     21.43 o 
   5   7  15      181.67      146.90     38.86 o 
 -10   8  15      439.18      486.81     66.09 o 
  -8   8  15       25.25       23.79     28.51 o 
  -6   8  15      158.01      169.78     39.58 o 
  -4   8  15      232.89      219.71     38.68 o 
  -2   8  15      597.70      614.10     65.00 o 
   0   8  15      856.95      757.36     70.63 o 
 -20   0  16      354.94      389.67     52.29 o 
 -18   0  16      113.13      232.60     42.49 o 
 -16   0  16      886.13      832.35     69.73 o 
 -14   0  16       14.30        5.99     15.80 o 
 -12   0  16      224.10      171.05     31.96 o 
 -10   0  16      525.56      472.28     47.57 o 
  -8   0  16      413.61      391.48     43.94 o 
  -6   0  16     4330.30     4497.87    148.89 o 
  -4   0  16       49.76       48.66     22.15 o 
  -2   0  16       46.78       45.39     26.33 o 
   0   0  16      250.95      263.83     42.13 o 
   2   0  16      887.23      788.78     71.72 o 
   4   0  16      470.89      470.65     55.38 o 
   6   0  16        0.84       44.85     28.69 o 
   8   0  16       71.99       98.60     29.60 o 
  10   0  16      424.86      531.12     64.64 o 
 -21   1  16       66.84       81.51     21.69 o 
 -19   1  16      372.06      358.10     34.78 o 
 -17   1  16        0.77       16.96     13.18 o 
 -15   1  16        6.32        0.00     11.05 o 
 -13   1  16      253.87      208.09     22.82 o 
 -11   1  16     2955.87     2966.57     80.77 o 
  -9   1  16       65.59       56.31     14.63 o 
  -7   1  16     1533.29     1528.10     60.73 o 
  -5   1  16      756.17      742.67     43.78 o 
  -3   1  16       33.17       44.13     15.12 o 
  -1   1  16      663.22      643.48     44.05 o 
   1   1  16      691.73      742.56     47.91 o 
   3   1  16      477.17      503.08     40.89 o 
   5   1  16      629.63      672.30     62.74 o 
   7   1  16       71.39       93.66     20.58 o 
   9   1  16       13.10       11.28     14.22 o 
  11   1  16      288.91      330.53     38.44 o 
 -20   2  16        3.31       11.49     14.88 o 
 -18   2  16       47.77       17.30     29.42 o 
 -16   2  16      337.74      315.37     27.07 o 
 -14   2  16      972.49     1079.78     49.80 o 
 -12   2  16     4654.56     4709.16    101.16 o 
 -10   2  16      294.11      281.58     27.10 o 
  -8   2  16     1287.27     1216.02     54.95 o 
  -6   2  16     1334.14     1391.02     62.55 o 
  -4   2  16      831.64      949.51     51.09 o 
  -2   2  16      381.31      413.46     35.50 o 
   0   2  16        6.80        1.56     15.91 o 
   2   2  16       60.63       38.62     31.23 o 
   4   2  16      171.61      179.65     38.04 o 
   6   2  16      725.23      721.87     86.98 o 
   8   2  16      302.22      259.07     33.37 o 
  10   2  16      107.76      112.57     26.51 o 
 -19   3  16        0.20        0.00     33.14 o 
 -17   3  16       82.48      112.65     35.50 o 
 -15   3  16       76.42       58.09     13.26 o 
 -13   3  16     2295.98     2490.46     75.74 o 
 -11   3  16      697.30      642.94     64.55 o 
  -9   3  16       81.90       96.88     38.68 o 
  -7   3  16      356.95      387.05     52.11 o 
  -5   3  16     1118.22     1045.08     57.56 o 
  -3   3  16      405.05      395.45     36.01 o 
  -1   3  16       26.43       15.07     23.06 o 
   1   3  16        0.02        0.36     19.43 o 
   3   3  16       99.89       67.37     27.06 o 
   5   3  16        0.71        0.00     19.25 o 
   7   3  16      118.38       81.35     23.61 o 
   9   3  16       19.18       17.98     20.88 o 
 -18   4  16        9.59        0.00     14.47 o 
 -16   4  16       99.61      141.09     36.50 o 
 -14   4  16      493.17      522.29     34.78 o 
 -12   4  16       15.26       25.98     12.66 o 
 -10   4  16       12.91       30.57     11.19 o 
  -8   4  16        0.43        0.00     34.50 o 
  -6   4  16      201.19      192.38     25.69 o 
  -4   4  16      189.07      152.53     30.32 o 
  -2   4  16      132.18      164.33     35.23 o 
   0   4  16      307.72      237.69     40.49 o 
   2   4  16      153.08      191.56     40.67 o 
   4   4  16        2.31        0.00     21.43 o 
   6   4  16        1.74       39.77     26.15 o 
   8   4  16      205.79      188.66     44.31 o 
 -17   5  16       13.50       32.14     28.14 o 
 -15   5  16      338.54      348.27     56.47 o 
 -13   5  16      247.37      232.57     25.02 o 
 -11   5  16        2.52        9.45     11.58 o 
  -9   5  16       91.76       85.03     19.50 o 
  -7   5  16      444.93      450.86     54.29 o 
  -5   5  16      144.89      104.41     30.14 o 
  -3   5  16       42.98       37.04     25.97 o 
  -1   5  16        3.41        8.90     18.88 o 
   1   5  16        1.13       50.12     28.14 o 
   3   5  16       71.40       66.64     28.14 o 
   5   5  16       29.77       15.62     22.52 o 
   7   5  16        2.07       20.88     24.33 o 
 -14   6  16       35.55        4.54     28.69 o 
 -12   6  16        0.00       17.61     12.40 o 
 -10   6  16        2.95       28.12     20.70 o 
  -8   6  16       82.17       51.75     24.69 o 
  -6   6  16      228.92      195.20     38.49 o 
  -4   6  16       41.00       74.63     27.60 o 
  -2   6  16      281.53      255.84     46.85 o 
   0   6  16      233.20      237.87     45.58 o 
   2   6  16       21.17       29.60     27.42 o 
   4   6  16       93.96       58.10     29.96 o 
 -13   7  16       12.93       46.48     32.50 o 
 -11   7  16       57.41       85.46     21.38 o 
  -9   7  16      271.95      285.08     49.75 o 
  -7   7  16        0.84        9.99     25.24 o 
  -5   7  16      132.87      136.00     36.13 o 
  -3   7  16       24.37       42.85     21.97 o 
  -1   7  16       54.06       34.65     16.36 o 
   1   7  16       43.38       11.44     20.88 o 
   3   7  16        0.42       19.61     27.06 o 
  -6   8  16       26.38       10.35     23.24 o 
  -4   8  16       15.04        0.00     23.24 o 
 -19   1  17       65.39       66.40     19.18 o 
 -17   1  17       21.80       25.66     16.61 o 
 -15   1  17       17.38        7.46     10.11 o 
 -13   1  17      394.72      399.38     32.10 o 
 -11   1  17        7.08        0.00     12.12 o 
  -9   1  17       39.78        7.54     13.12 o 
  -7   1  17      206.44      192.99     24.76 o 
  -5   1  17      361.51      371.43     56.11 o 
  -3   1  17      461.55      458.91     37.80 o 
  -1   1  17       16.86       44.13     17.32 o 
   1   1  17        0.89        7.74     17.24 o 
   3   1  17       96.69      114.52     24.14 o 
   5   1  17       96.09      120.62     36.32 o 
   7   1  17        1.16        6.06     14.61 o 
   9   1  17       21.68        9.03     17.19 o 
 -20   2  17        0.09        6.96     13.99 o 
 -18   2  17        0.29        8.40     20.79 o 
 -16   2  17      370.57      397.99     31.27 o 
 -14   2  17     1521.04     1559.15     51.28 o 
 -12   2  17        0.24        9.02     12.95 o 
 -10   2  17      150.38      155.63     22.27 o 
  -8   2  17      478.45      434.55     36.04 o 
  -6   2  17      505.28      569.55     77.44 o 
  -4   2  17     1547.32     1488.24     65.38 o 
  -2   2  17      594.07      552.28     42.16 o 
   0   2  17       15.95       22.02     14.12 o 
   2   2  17      749.17      761.93     50.72 o 
   4   2  17       14.21       13.08     13.95 o 
   6   2  17        0.13       23.65     18.36 o 
   8   2  17        4.48        3.80     16.05 o 
 -19   3  17       12.32       25.19     21.52 o 
 -17   3  17       62.26       69.18     32.14 o 
 -15   3  17      182.62      235.48     48.57 o 
 -13   3  17       61.19       48.28     15.65 o 
 -11   3  17       52.63       28.10     12.52 o 
  -9   3  17        0.12       29.48     22.97 o 
  -7   3  17      915.83      983.30     68.18 o 
  -5   3  17      322.43      394.37     37.59 o 
  -3   3  17      342.98      336.46     33.51 o 
  -1   3  17      646.36      705.18     48.47 o 
   1   3  17      546.45      668.75     69.54 o 
   3   3  17       21.98        0.73     19.97 o 
   5   3  17        1.94        0.00     17.07 o 
   7   3  17       23.21       17.43     21.43 o 
 -18   4  17      111.12       93.69     37.95 o 
 -16   4  17      118.29      162.33     36.32 o 
 -14   4  17        2.94       14.74     10.96 o 
 -12   4  17      268.50      366.53     54.02 o 
 -10   4  17        0.20       11.97     14.94 o 
  -8   4  17     1256.36     1275.75     60.42 o 
  -6   4  17      360.46      374.14     35.07 o 
  -4   4  17        2.25       20.52     23.06 o 
  -2   4  17       15.53        7.26     24.15 o 
   0   4  17      118.26      191.75     40.13 o 
   2   4  17       87.46      120.20     31.59 o 
   4   4  17       51.29       10.53     23.97 o 
   6   4  17       31.68       45.58     22.70 o 
 -15   5  17       16.83       18.70     29.42 o 
 -13   5  17       50.87       64.20     16.90 o 
 -11   5  17       57.29       45.28     19.79 o 
  -9   5  17       34.93       43.27     32.50 o 
  -7   5  17      189.09      191.03     27.55 o 
  -5   5  17      247.72      300.87     48.48 o 
  -3   5  17      199.25      116.21     31.41 o 
  -1   5  17      113.83      124.20     32.32 o 
   1   5  17      848.01      787.69     77.53 o 
   3   5  17      347.35      422.90     59.19 o 
   5   5  17       45.79       72.63     30.69 o 
 -14   6  17      167.88      269.28     52.11 o 
 -12   6  17        6.05        0.00     11.19 o 
 -10   6  17       25.51       23.50     14.34 o 
  -8   6  17       51.43       51.93     25.42 o 
  -6   6  17      379.33      383.92     38.20 o 
  -4   6  17      407.38      364.97     55.20 o 
  -2   6  17       23.96       40.86     20.88 o 
   0   6  17      387.61      341.55     53.57 o 
   2   6  17      165.18      157.07     40.49 o 
   4   6  17       61.77       23.24     20.34 o 
 -11   7  17        6.50       35.41     25.15 o 
  -9   7  17       74.85       36.50     20.16 o 
  -7   7  17       99.09      182.30     41.94 o 
  -5   7  17      869.13      969.08     85.70 o 
  -3   7  17       25.74       20.16     17.43 o 
  -1   7  17      279.64      232.28     29.97 o 
 -18   0  18      525.49      518.95     60.47 o 
 -16   0  18      563.93      543.83     39.90 o 
 -14   0  18        7.06        0.00     17.61 o 
 -12   0  18      140.80      132.92     29.23 o 
 -10   0  18      770.78      693.45     61.92 o 
  -8   0  18      124.37      119.66     29.42 o 
  -6   0  18      456.12      493.53     55.93 o 
  -4   0  18      469.51      434.70     53.57 o 
  -2   0  18       25.32       44.49     26.87 o 
   0   0  18     6273.00     6401.72    203.19 o 
   2   0  18     1338.44     1253.80     94.97 o 
   4   0  18      301.95      269.28     45.58 o 
   6   0  18      229.94      312.50     52.66 o 
   8   0  18      947.01     1173.72     97.69 o 
 -19   1  18      108.30      144.77     26.08 o 
 -17   1  18      689.26      709.23     36.38 o 
 -15   1  18        1.44        6.65     10.82 o 
 -13   1  18      450.46      391.76     33.02 o 
 -11   1  18      454.15      441.86     34.15 o 
  -9   1  18      316.91      319.22     31.65 o 
  -7   1  18       63.87       40.84     37.50 o 
  -5   1  18      227.85      230.46     32.87 o 
  -3   1  18      174.30      175.53     26.51 o 
  -1   1  18      257.62      231.96     29.72 o 
   1   1  18     1576.16     1654.67     75.29 o 
   3   1  18      753.93      741.53     52.48 o 
   5   1  18       14.66       32.47     16.91 o 
   7   1  18      250.95      269.14     34.28 o 
 -18   2  18       56.92       92.24     21.17 o 
 -16   2  18      205.62      158.63     21.97 o 
 -14   2  18       49.40       75.24     15.45 o 
 -12   2  18       44.03       77.79     19.06 o 
 -10   2  18      111.86      109.88     40.76 o 
  -8   2  18      434.95      472.58     37.99 o 
  -6   2  18      523.39      531.81     41.79 o 
  -4   2  18      262.28      204.46     27.86 o 
  -2   2  18        2.56        0.00     19.70 o 
   0   2  18      196.31      167.92     26.54 o 
   2   2  18      391.33      391.74     37.99 o 
   4   2  18      107.83      112.30     24.62 o 
   6   2  18      277.14      407.83     41.78 o 
 -17   3  18      279.61      319.76     52.66 o 
 -15   3  18      394.06      349.12     31.19 o 
 -13   3  18       74.53       73.65     14.68 o 
 -11   3  18      195.73      212.96     26.31 o 
  -9   3  18       42.86       72.54     18.24 o 
  -7   3  18        0.23       30.51     15.20 o 
  -5   3  18       78.28       22.27     13.59 o 
  -3   3  18        2.76        6.10     26.06 o 
  -1   3  18       61.90       30.83     22.33 o 
   1   3  18       53.24       56.86     18.58 o 
   3   3  18      315.83      283.15     34.21 o 
   5   3  18        0.27        0.00     16.65 o 
   7   3  18      379.18      352.11     76.35 o 
 -16   4  18      453.75      480.09     65.55 o 
 -14   4  18       27.51       39.53     28.42 o 
 -12   4  18      457.61      423.05     35.85 o 
 -10   4  18      678.53      639.12     43.64 o 
  -8   4  18        1.27        4.30     13.92 o 
  -6   4  18       26.59       21.11     14.94 o 
  -4   4  18      178.38      171.62     27.89 o 
  -2   4  18       83.40       89.70     35.41 o 
   0   4  18      250.22      250.58     47.21 o 
   2   4  18       35.51       42.49     25.06 o 
   4   4  18        2.14        0.00     19.61 o 
   6   4  18       46.79       84.07     32.32 o 
 -15   5  18        0.25        0.00     28.33 o 
 -13   5  18        0.13       17.21     13.47 o 
 -11   5  18       26.26        1.13     14.39 o 
  -9   5  18      142.51       93.86     18.41 o 
  -7   5  18       17.14        8.74     15.72 o 
  -5   5  18       45.32       43.03     23.06 o 
  -3   5  18       46.67       26.33     19.97 o 
  -1   5  18      139.43      138.91     37.41 o 
   1   5  18       49.76       18.16     16.52 o 
   3   5  18        5.74        0.00     23.61 o 
 -12   6  18       30.54       65.80     18.49 o 
 -10   6  18       65.57       58.38     52.84 o 
  -8   6  18       11.30       49.21     19.79 o 
  -6   6  18        6.26        1.03     15.05 o 
  -4   6  18       68.63       72.81     27.42 o 
  -2   6  18       33.46       64.28     29.23 o 
   0   6  18        1.41        9.99     25.24 o 
  -5   7  18       61.98       59.56     28.69 o 
 -17   1  19       54.02       59.07     28.42 o 
 -15   1  19       23.79       17.45     11.71 o 
 -13   1  19       21.45       33.79     13.85 o 
 -11   1  19       39.20        3.67     16.98 o 
  -9   1  19        7.14       15.96     27.60 o 
  -7   1  19       41.26       59.01     17.68 o 
  -5   1  19       24.35        0.00     16.89 o 
  -3   1  19        7.89        8.09     15.66 o 
  -1   1  19      197.11      208.67     29.20 o 
   1   1  19      432.56      434.11     49.30 o 
   3   1  19       16.36       61.08     25.42 o 
   5   1  19        0.01       33.31     17.44 o 
 -18   2  19      157.66      205.17     30.10 o 
 -16   2  19       25.84       33.08     13.33 o 
 -14   2  19      250.90      239.65     43.49 o 
 -12   2  19       15.25        7.39     13.02 o 
 -10   2  19       55.79       57.84     18.52 o 
  -8   2  19       29.15       16.05     13.33 o 
  -6   2  19        2.89        1.72     12.63 o 
  -4   2  19       91.14       79.39     19.50 o 
  -2   2  19      389.00      316.03     61.46 o 
   0   2  19       46.31       39.79     29.23 o 
   2   2  19        2.51       19.17     15.44 o 
   4   2  19       53.00       68.42     22.64 o 
   6   2  19        8.92        0.00     20.57 o 
 -17   3  19       54.16       47.03     30.87 o 
 -15   3  19      612.80      663.92     43.78 o 
 -13   3  19        1.77        0.00     12.19 o 
 -11   3  19     1464.42     1341.34     63.13 o 
  -9   3  19     1298.14     1193.55     66.55 o 
  -7   3  19       36.75       41.87     19.45 o 
  -5   3  19       81.96       49.91     17.19 o 
  -3   3  19      123.60      158.69     26.06 o 
  -1   3  19       69.78       55.06     22.24 o 
   1   3  19        1.23        0.00     19.34 o 
   3   3  19        0.04        0.00     16.33 o 
   5   3  19        9.79       11.27     16.45 o 
 -16   4  19       80.85       93.33     36.68 o 
 -14   4  19        6.06       26.07     18.25 o 
 -12   4  19      607.90      651.25     46.28 o 
 -10   4  19      321.73      354.38     34.93 o 
  -8   4  19       22.55        1.24     15.90 o 
  -6   4  19       22.32       11.31     13.16 o 
  -4   4  19      334.43      322.26     36.46 o 
  -2   4  19      768.60      737.87     70.82 o 
   0   4  19       34.68       61.21     21.83 o 
   2   4  19        0.08        0.00     26.15 o 
   4   4  19        4.01       14.34     21.79 o 
 -13   5  19       87.11       83.25     49.93 o 
 -11   5  19      189.70      203.00     28.35 o 
  -9   5  19      208.01      212.28     24.19 o 
  -7   5  19        2.53        7.12     14.40 o 
  -5   5  19      315.44      373.78     41.04 o 
  -3   5  19      127.31       78.44     29.96 o 
  -1   5  19       83.04       76.26     33.59 o 
   1   5  19       87.51      114.03     34.86 o 
 -10   6  19      199.88      233.15     30.96 o 
  -8   6  19      390.94      484.83     43.73 o 
  -6   6  19        0.84        0.00     18.97 o 
  -4   6  19       99.26      100.78     39.77 o 
  -2   6  19      201.23      249.31     50.30 o 
 -16   0  20        9.41        3.09     17.25 o 
 -14   0  20      420.99      486.08     55.56 o 
 -12   0  20      242.94      350.26     47.39 o 
 -10   0  20      126.78      141.63     31.96 o 
  -8   0  20      104.95      102.23     31.59 o 
  -6   0  20      212.46      268.55     44.85 o 
  -4   0  20      511.83      656.77     69.91 o 
  -2   0  20      607.19      608.29     68.09 o 
   0   0  20     1784.51     1702.29    114.58 o 
   2   0  20      504.40      466.66     63.73 o 
   4   0  20      382.49      397.84     61.55 o 
 -17   1  20        1.65       17.11     13.89 o 
 -15   1  20       47.06       50.60     15.13 o 
 -13   1  20      259.28      277.40     30.23 o 
 -11   1  20      199.57      176.39     24.90 o 
  -9   1  20      186.27      177.15     29.60 o 
  -7   1  20       89.45       72.26     20.34 o 
  -5   1  20      136.52      144.08     23.68 o 
  -3   1  20      386.60      448.80     41.47 o 
  -1   1  20      121.34      206.12     48.94 o 
   1   1  20        8.71        8.59     26.51 o 
   3   1  20      569.60      678.01     53.92 o 
 -16   2  20      184.89      177.81     58.01 o 
 -14   2  20      172.42      194.09     25.74 o 
 -12   2  20        5.35        0.00     19.70 o 
 -10   2  20       71.20       82.23     19.76 o 
  -8   2  20        8.48        0.00     17.04 o 
  -6   2  20      375.09      306.01     34.67 o 
  -4   2  20      246.84      219.73     38.86 o 
  -2   2  20      141.82      147.40     28.05 o 
   0   2  20        1.47        0.00     17.53 o 
   2   2  20      334.10      388.46     70.91 o 
   4   2  20      257.86      247.35     33.83 o 
 -15   3  20        1.58        0.00     15.16 o 
 -13   3  20       97.68       57.70     17.72 o 
 -11   3  20      137.99      141.35     24.47 o 
  -9   3  20      119.96      118.77     36.41 o 
  -7   3  20      149.10      180.95     27.73 o 
  -5   3  20      214.19      210.31     36.68 o 
  -3   3  20      166.48      263.87     33.24 o 
  -1   3  20        1.49        2.48     14.69 o 
   1   3  20       28.71        4.56     15.88 o 
   3   3  20        9.78       24.88     30.32 o 
 -14   4  20        8.88        0.00     31.05 o 
 -12   4  20      439.33      555.94     40.18 o 
 -10   4  20      109.58      121.27     23.55 o 
  -8   4  20        0.64        0.00     29.51 o 
  -6   4  20       60.63       34.60     17.35 o 
  -4   4  20       64.42       92.77     22.88 o 
  -2   4  20      153.89      178.15     29.25 o 
   0   4  20        7.89       13.73     17.61 o 
 -11   5  20      101.49      102.19     23.70 o 
  -9   5  20        5.00        5.67     25.06 o 
  -7   5  20        0.42       18.08     16.21 o 
  -5   5  20       99.07      151.90     29.65 o 
  -3   5  20      335.55      361.84     40.04 o 
 -15   1  21       24.98       66.11     17.26 o 
 -13   1  21        0.12        0.00     32.41 o 
 -11   1  21        1.99        0.00     13.78 o 
  -9   1  21      153.48      117.26     22.77 o 
  -7   1  21       31.04       13.26     30.78 o 
  -5   1  21        1.29        0.00     15.61 o 
  -3   1  21       76.65       86.10     23.03 o 
  -1   1  21      175.17      201.21     29.58 o 
   1   1  21      616.04      629.14     53.25 o 
 -14   2  21        0.17       13.58     22.52 o 
 -12   2  21       29.99       20.56     15.85 o 
 -10   2  21       21.25       20.62     14.71 o 
  -8   2  21       19.06       13.07     15.46 o 
  -6   2  21      178.06      211.06     31.31 o 
  -4   2  21      214.26      213.89     35.23 o 
  -2   2  21        3.36        2.23     27.06 o 
   0   2  21      183.40      203.31     39.40 o 
   2   2  21       11.64        7.67     14.89 o 
 -13   3  21        1.96        0.00     15.98 o 
 -11   3  21      342.00      273.64     32.61 o 
  -9   3  21      202.40      189.72     29.53 o 
  -7   3  21      160.99      164.03     27.25 o 
  -5   3  21      292.23      381.06     43.12 o 
  -3   3  21       12.55       64.75     34.41 o 
  -1   3  21       38.37       78.56     27.69 o 
 -10   4  21       56.44       77.30     43.03 o 
  -8   4  21      169.51      201.24     30.93 o 
  -6   4  21      213.01      256.81     34.06 o 
  -4   4  21      204.70      162.78     27.89 o 
  -2   4  21       13.82        8.57     18.10 o 
 -14   0  22      285.27      265.10     42.67 o 
 -12   0  22      104.58       90.79     31.59 o 
 -10   0  22        5.78        0.00     26.87 o 
  -8   0  22      150.08      133.82     36.50 o 
  -6   0  22       92.29      106.40     31.41 o 
  -4   0  22      160.77      169.23     39.40 o 
  -2   0  22      112.49      185.21     43.22 o 
   0   0  22       32.73       63.55     29.05 o 
 -13   1  22        8.70       41.60     15.61 o 
 -11   1  22      280.68      212.11     44.94 o 
  -9   1  22      151.47      198.41     28.12 o 
  -7   1  22       25.13       25.70     17.43 o 
  -5   1  22      100.27      125.88     39.31 o 
  -3   1  22       46.30       42.96     20.25 o 
  -1   1  22        4.37        0.00     25.42 o 
 -12   2  22        7.66       21.63     17.68 o 
 -10   2  22       65.76       67.72     41.58 o 
  -8   2  22      473.82      436.50     41.72 o 
  -6   2  22      142.89      185.31     29.30 o 
  -4   2  22        0.33        0.00     33.23 o 
  -2   2  22        6.06       12.50     25.42 o 
  -9   3  22      186.43      187.75     29.96 o 
  -7   3  22      185.27      234.53     34.61 o 
  -5   3  22        2.26        6.00     24.88 o 
  -9   1  23      265.46      296.55     35.25 o 
  -7   1  23      134.19      128.44     24.99 o 
                                                 
